# Supplementary material for: Ethyl 3-amino-5-bromo-1-benzo­furan-2-carboxyl­ate
Source: Acta Crystallogr Sect E Struct Rep Online. 2013 Apr 20;69(Pt 5):o775. doi: 10.1107/S1600536813010209 (PMC3648299; doi:10.1107/S1600536813010209)
Supplement: Supplementary file 2 [file e-69-0o775-Isup2.hkl]

# 
# h,k,l, Fc-squared, Fo-squared, sigma(Fo-squared) and status flag 
# 
data_I
_shelx_title ' PRASHANTHA10 in P2(1)/c' 
_shelx_refln_list_code          4 
_shelx_F_calc_maximum      220.92 
_exptl_crystal_F_000       568.00 
_reflns_d_resolution_high  0.8411 
 
loop_ 
 _symmetry_equiv_pos_as_xyz 
 'x, y, z' 
 '-x, y+1/2, -z+1/2' 
 '-x, -y, -z' 
 'x, -y-1/2, z-1/2' 
 
_cell_length_a     5.7750 
_cell_length_b    25.5500 
_cell_length_c     7.6400 
_cell_angle_alpha  90.000 
_cell_angle_beta   98.292 
_cell_angle_gamma  90.000 
 
_shelx_F_squared_multiplier     1.000 
 
loop_ 
 _refln_index_h 
 _refln_index_k 
 _refln_index_l 
 _refln_F_squared_calc 
 _refln_F_squared_meas 
 _refln_F_squared_sigma 
 _refln_observed_status 
   1   0   0     4898.11     5158.32     70.62 o 
   2   0   0     3535.55     3802.27     57.11 o 
   3   0   0     4007.27     3836.52     48.07 o 
   4   0   0     2593.69     2590.63     44.23 o 
   5   0   0       11.89       12.81      5.17 o 
   6   0   0      275.39      272.42     10.88 o 
   1   1   0        7.16       15.57      1.31 o 
   2   1   0     1046.97      976.74     10.78 o 
   3   1   0       14.95        9.12      1.88 o 
   4   1   0        1.97       -2.44      2.39 o 
   5   1   0      117.97      116.60      4.50 o 
   6   1   0       38.11       31.20      5.55 o 
   1   2   0     8763.61     8754.01     67.20 o 
   2   2   0       24.20       44.79      1.94 o 
   3   2   0     2363.66     2312.43     22.30 o 
   4   2   0     1028.19      947.05     10.03 o 
   5   2   0      316.31      326.81      6.38 o 
   6   2   0      112.91       91.81      6.10 o 
   1   3   0     4362.32     4720.33     36.41 o 
   2   3   0      494.06      517.63      5.12 o 
   3   3   0       89.36      104.59      3.74 o 
   4   3   0       79.04       72.88      3.10 o 
   5   3   0       88.94       83.04      4.10 o 
   6   3   0       62.49       63.82      5.92 o 
   0   4   0     4267.56     4219.10     42.05 o 
   1   4   0    10107.84     9947.68     80.73 o 
   2   4   0      736.52      757.08      7.78 o 
   3   4   0     3112.10     3132.05     29.82 o 
   4   4   0     2533.43     2535.52     24.92 o 
   5   4   0       51.71       44.74      4.01 o 
   6   4   0      121.61      121.86      7.05 o 
   1   5   0     8727.61     9119.79     74.12 o 
   2   5   0     5422.36     5590.10     48.90 o 
   3   5   0      140.34      117.45      3.05 o 
   4   5   0       10.04       12.41      2.86 o 
   5   5   0     1918.35     1826.73     19.54 o 
   6   5   0        2.78       12.28      6.06 o 
   0   6   0     1217.90     1267.41     16.75 o 
   1   6   0     2952.47     3018.47     26.78 o 
   2   6   0       21.15       19.55      1.69 o 
   3   6   0     3059.31     3041.39     29.18 o 
   4   6   0      675.86      650.37      8.42 o 
   5   6   0        2.01       -2.10      3.96 o 
   6   6   0       44.37       57.98      8.45 o 
   1   7   0      557.10      622.17      7.77 o 
   2   7   0     1482.48     1364.04     13.74 o 
   3   7   0     1775.70     1764.59     17.76 o 
   4   7   0      321.23      308.23      5.81 o 
   5   7   0       22.58       15.75      4.54 o 
   6   7   0      540.59      537.43     13.39 o 
   0   8   0      836.64      827.11     11.97 o 
   1   8   0     2203.33     2173.50     21.32 o 
   2   8   0      132.38      150.54      3.89 o 
   3   8   0     1349.29     1380.46     14.41 o 
   4   8   0       17.80        9.86      3.22 o 
   5   8   0        2.69       -2.73      4.35 o 
   6   8   0        0.68        2.77      6.98 o 
   1   9   0    12002.71    12076.93    104.79 o 
   2   9   0    10499.41    10903.55     94.79 o 
   3   9   0      251.86      213.32      5.46 o 
   4   9   0      894.70      853.80     10.49 o 
   5   9   0      726.43      732.27     12.79 o 
   6   9   0       94.94      119.22      8.52 o 
   0  10   0      734.59      655.72     10.53 o 
   1  10   0      189.34      207.25      3.83 o 
   2  10   0     1170.96     1306.69     13.71 o 
   3  10   0       77.29      104.88      7.33 o 
   4  10   0        3.01        2.15      3.42 o 
   5  10   0      103.06       93.52      6.29 o 
   6  10   0       52.37       53.70     13.64 o 
   1  11   0      346.00      282.20      4.70 o 
   2  11   0     6214.49     6204.60     58.22 o 
   3  11   0     1481.52     1439.03     15.37 o 
   4  11   0      909.54      895.36     11.16 o 
   5  11   0      312.81      340.71      9.46 o 
   6  11   0       61.40       70.55      8.29 o 
   0  12   0     1235.52     1341.56     22.95 o 
   1  12   0     1689.41     1974.79     18.83 o 
   2  12   0      899.20     1013.54     11.49 o 
   3  12   0       99.90      127.70      4.17 o 
   4  12   0      136.74      141.20      6.79 o 
   5  12   0      204.84      199.52      7.79 o 
   6  12   0       28.01       29.32      8.30 o 
   1  13   0     5210.45     5345.48     50.68 o 
   2  13   0     3498.06     3349.91     32.67 o 
   3  13   0      186.23      184.95      5.84 o 
   4  13   0      109.48      122.55      4.89 o 
   5  13   0      648.96      651.54     14.38 o 
   6  13   0      151.91      196.03     10.45 o 
   0  14   0     2844.87     3097.84     64.82 o 
   1  14   0      215.43      188.78      5.85 o 
   2  14   0      147.21      153.58      4.44 o 
   3  14   0     1546.30     1538.88     16.80 o 
   4  14   0      444.45      438.68      8.07 o 
   5  14   0       24.85       27.40      7.37 o 
   6  14   0       35.79       16.03     10.02 o 
   1  15   0     3931.28     3924.83     38.24 o 
   2  15   0     1554.36     1486.18     16.30 o 
   3  15   0      460.34      449.72      7.82 o 
   4  15   0      117.06      129.68      5.31 o 
   5  15   0      558.39      579.02     18.37 o 
   0  16   0      981.42     1048.99     16.45 o 
   1  16   0      177.04      164.36      5.30 o 
   2  16   0        7.92        1.71      3.56 o 
   3  16   0      100.38      111.28      5.40 o 
   4  16   0      281.48      283.19      7.73 o 
   5  16   0      143.37      157.31     15.56 o 
   1  17   0     2078.56     2070.92     28.54 o 
   2  17   0     1611.59     1546.00     17.30 o 
   3  17   0       51.50       46.82      4.42 o 
   4  17   0        5.11        4.32      5.85 o 
   5  17   0      213.52      247.72     12.40 o 
   0  18   0     2799.75     2868.16     78.04 o 
   1  18   0     2196.94     2177.20     23.00 o 
   2  18   0      654.16      679.70     10.24 o 
   3  18   0      748.05      750.92     11.10 o 
   4  18   0      687.65      689.00     13.42 o 
   5  18   0        1.74        4.20      9.49 o 
   1  19   0      400.18      409.75      8.61 o 
   2  19   0       61.86       57.07      4.75 o 
   3  19   0      205.46      179.45      6.58 o 
   4  19   0       76.89       73.07      7.91 o 
   5  19   0      107.88      125.82     11.39 o 
   0  20   0     3907.28     3634.89     65.99 o 
   1  20   0      521.15      504.81     18.01 o 
   2  20   0      133.84      140.76      6.31 o 
   3  20   0      496.35      527.83     11.83 o 
   4  20   0      557.74      556.26     14.57 o 
   5  20   0       11.20       18.76     10.60 o 
   1  21   0      129.19      137.33      7.72 o 
   2  21   0     1241.31     1172.00     19.20 o 
   3  21   0       14.32       14.84      6.87 o 
   4  21   0      186.13      178.65      9.87 o 
   0  22   0     4207.89     4131.77     90.50 o 
   1  22   0      137.10      159.23      7.99 o 
   2  22   0        1.43       10.67      6.15 o 
   3  22   0     1039.41     1032.80     21.07 o 
   4  22   0      242.55      262.95     12.25 o 
   1  23   0        0.88       -0.86      6.50 o 
   2  23   0      383.37      339.02     10.15 o 
   3  23   0        2.20        8.92      8.07 o 
   4  23   0        0.09       -1.74      9.46 o 
   0  24   0      338.09      389.01     16.88 o 
   1  24   0     1153.11     1115.40     19.22 o 
   2  24   0       12.68        8.48      6.65 o 
   3  24   0      762.34      713.93     16.73 o 
   4  24   0      374.48      375.38     13.02 o 
   1  25   0        5.91       16.62      7.38 o 
   2  25   0       44.22       54.42      8.14 o 
   3  25   0       48.50       45.66      9.75 o 
   0  26   0      892.93      838.56     36.80 o 
   1  26   0      455.94      424.96     12.70 o 
   2  26   0       82.55       78.73      8.64 o 
   3  26   0      620.97      647.58     17.28 o 
   1  27   0      115.67      146.21      9.73 o 
   2  27   0      435.21      431.83     24.22 o 
   3  27   0       58.27       49.49     10.55 o 
   0  28   0      267.82      294.34     33.76 o 
   1  28   0      126.85      143.54      9.87 o 
   2  28   0       44.72       37.42     16.41 o 
   1  29   0      337.64      355.80     12.59 o 
   2  29   0      291.21      306.45     17.89 o 
   0  30   0      175.08      180.60     20.70 o 
   1  30   0      124.44      142.15     10.91 o 
  -6   1   1       11.20        8.89      4.41 o 
  -5   1   1     1069.23     1002.66     11.26 o 
  -4   1   1      405.15      334.50      8.34 o 
  -3   1   1       25.20       14.65      2.33 o 
  -2   1   1    10451.68    10383.21    102.35 o 
  -1   1   1    12266.55    12652.12    143.33 o 
   0   1   1        3.70        6.37      0.82 o 
   1   1   1     6304.15     6545.05     56.67 o 
   2   1   1     6567.28     6469.11     56.32 o 
   3   1   1     2505.68     2510.70     22.92 o 
   4   1   1      338.06      345.49      5.45 o 
   5   1   1      982.66      937.56      9.98 o 
   6   1   1      244.89      284.54      8.23 o 
  -6   2   1        0.42       -1.49      4.39 o 
  -5   2   1        0.25       -0.98      3.60 o 
  -4   2   1      902.42      888.74     11.46 o 
  -3   2   1      106.34      130.64      3.72 o 
  -2   2   1      241.66      246.54      5.95 o 
  -1   2   1       72.25       75.83      2.67 o 
   0   2   1     3784.80     4071.00     27.66 o 
   1   2   1     1454.50     1515.42     12.31 o 
   2   2   1     2487.37     2694.18     25.57 o 
   3   2   1        2.83        0.74      2.06 o 
   4   2   1      171.18      168.26      4.10 o 
   5   2   1      262.68      231.83      5.31 o 
   6   2   1      157.20      141.30      7.04 o 
  -6   3   1      643.51      684.48     13.09 o 
  -5   3   1      616.54      592.26      8.69 o 
  -4   3   1      524.70      495.32      6.47 o 
  -3   3   1     2183.57     2132.35     24.18 o 
  -2   3   1     5026.82     5047.24     41.29 o 
  -1   3   1     4165.36     4234.41     33.20 o 
   0   3   1        4.10        8.21      1.10 o 
   1   3   1     3459.12     3728.39     30.93 o 
   2   3   1    13394.74    13582.81    124.57 o 
   3   3   1       20.48       51.59      2.48 o 
   4   3   1      347.08      336.59      5.72 o 
   5   3   1      551.24      526.07      7.97 o 
   6   3   1       78.41      112.11      6.80 o 
  -6   4   1       74.98       67.15      5.36 o 
  -5   4   1        3.44       -3.06      4.34 o 
  -4   4   1       31.64       23.15      2.51 o 
  -3   4   1     3620.03     3712.57     32.46 o 
  -2   4   1        9.68       17.23      1.47 o 
  -1   4   1       91.30      101.72      2.28 o 
   0   4   1     2743.98     2928.79     21.94 o 
   1   4   1     3261.83     3474.53     28.93 o 
   2   4   1      577.27      597.72      6.50 o 
   3   4   1     1354.34     1349.63     13.21 o 
   4   4   1      691.84      681.79      8.79 o 
   5   4   1      498.67      481.31      8.14 o 
   6   4   1      234.03      201.46      7.56 o 
  -6   5   1        7.08        5.08      4.93 o 
  -5   5   1      753.29      730.99     11.69 o 
  -4   5   1      599.94      590.54      7.68 o 
  -3   5   1      344.65      356.91      4.70 o 
  -2   5   1     2051.26     2004.99     16.95 o 
  -1   5   1     7003.28     7236.58     58.99 o 
   0   5   1      553.45      596.17      5.57 o 
   1   5   1     2736.08     2758.51     23.21 o 
   2   5   1     3055.98     2995.31     26.88 o 
   3   5   1     1782.16     1801.18     18.17 o 
   4   5   1        3.23       -0.42      2.87 o 
   5   5   1      982.13      970.84     12.15 o 
   6   5   1      232.18      224.01      9.17 o 
  -6   6   1      217.47      194.97      7.41 o 
  -5   6   1      280.91      304.04      7.86 o 
  -4   6   1      975.61      926.80     10.40 o 
  -3   6   1     1608.30     1545.54     15.43 o 
  -2   6   1      104.57      113.26      3.98 o 
  -1   6   1     1212.84     1206.97     10.56 o 
   0   6   1     7658.00     7845.91     68.14 o 
   1   6   1      425.20      444.32      4.70 o 
   2   6   1       31.86       33.74      2.77 o 
   3   6   1     2379.90     2442.24     24.01 o 
   4   6   1     1138.75     1083.55     11.68 o 
   5   6   1       46.97       41.43      4.71 o 
   6   6   1        8.97        6.63      7.46 o 
  -6   7   1      198.32      202.43      7.85 o 
  -5   7   1       90.55       88.31      5.49 o 
  -4   7   1       28.11       28.34      2.86 o 
  -3   7   1      128.91      166.67      3.95 o 
  -2   7   1     3890.31     3983.74     35.25 o 
  -1   7   1     2419.35     2386.53     20.17 o 
   0   7   1      436.30      468.86      5.30 o 
   1   7   1     4811.78     4961.00     46.07 o 
   2   7   1     3331.41     3509.35     31.46 o 
   3   7   1       40.67       32.06      3.46 o 
   4   7   1      801.57      835.36     10.50 o 
   5   7   1        6.67        5.90      4.58 o 
   6   7   1       79.85       84.10     10.54 o 
  -6   8   1        1.98        0.23      6.03 o 
  -5   8   1       72.95       62.67      5.39 o 
  -4   8   1     1019.12     1018.15     12.57 o 
  -3   8   1     4759.65     4784.83     48.89 o 
  -2   8   1      339.16      357.11      4.40 o 
  -1   8   1     5254.61     5363.33     47.15 o 
   0   8   1     8263.98     8184.61     71.27 o 
   1   8   1     3653.80     3794.87     33.78 o 
   2   8   1      970.24     1128.15     11.32 o 
   3   8   1      731.08      705.93      8.80 o 
   4   8   1     2233.15     2164.67     22.20 o 
   5   8   1       48.83       51.24      5.92 o 
   6   8   1      103.93       93.98      8.57 o 
  -6   9   1       30.58       35.16      6.52 o 
  -5   9   1       16.63        6.54      4.89 o 
  -4   9   1      587.00      558.62      8.58 o 
  -3   9   1      304.95      301.79      5.71 o 
  -2   9   1     1104.14     1072.37     10.71 o 
  -1   9   1      298.40      289.31      6.81 o 
   0   9   1      295.33      331.94      6.66 o 
   1   9   1     1841.63     1970.06     18.34 o 
   2   9   1      367.02      476.00      6.47 o 
   3   9   1      233.14      246.52      5.55 o 
   4   9   1        0.66       -5.25      3.50 o 
   5   9   1      237.23      237.60      7.61 o 
   6   9   1        0.56       -5.07      7.28 o 
  -6  10   1      152.96      157.64      8.25 o 
  -5  10   1       64.03       74.69      5.87 o 
  -4  10   1      784.66      779.03     10.68 o 
  -3  10   1     1118.38     1090.36     11.96 o 
  -2  10   1     2603.81     2743.23     25.06 o 
  -1  10   1      942.08      918.06      9.57 o 
   0  10   1    11555.65    11552.83     95.22 o 
   1  10   1     7334.53     7520.03     67.97 o 
   2  10   1       96.89      122.98      3.48 o 
   3  10   1     4132.74     4139.02     39.81 o 
   4  10   1      313.21      297.30      6.59 o 
   5  10   1      408.67      400.16     10.00 o 
   6  10   1       66.39       44.77     11.17 o 
  -6  11   1       23.30       18.97      6.74 o 
  -5  11   1       47.14       44.29      5.71 o 
  -4  11   1        2.19       13.06      4.71 o 
  -3  11   1       47.94       54.63      3.23 o 
  -2  11   1      143.53      189.96      4.42 o 
  -1  11   1        0.75        5.97      2.08 o 
   0  11   1      906.67      959.11     10.14 o 
   1  11   1       53.40       63.73      2.57 o 
   2  11   1      216.50      213.16      4.71 o 
   3  11   1      154.84      160.30      4.57 o 
   4  11   1       48.68       57.37      4.19 o 
   5  11   1       17.30       21.50      5.85 o 
   6  11   1       16.63        4.60      9.40 o 
  -6  12   1      112.52      102.98      8.75 o 
  -5  12   1        9.33       16.67      5.75 o 
  -4  12   1     1597.08     1597.64     18.81 o 
  -3  12   1     1952.63     1909.35     19.59 o 
  -2  12   1      566.26      600.81      7.89 o 
  -1  12   1     5219.46     5135.80     45.87 o 
   0  12   1     4206.06     3975.88     38.11 o 
   1  12   1     2572.59     2538.46     25.10 o 
   2  12   1      205.63      227.01      5.23 o 
   3  12   1     3312.59     3260.47     32.11 o 
   4  12   1      486.01      502.66      8.39 o 
   5  12   1       42.11       45.53      6.38 o 
   6  12   1       79.37       84.17     11.04 o 
  -6  13   1       30.96       25.45     10.13 o 
  -5  13   1      118.67      128.42      7.11 o 
  -4  13   1      498.76      499.89      8.90 o 
  -3  13   1       25.36       30.63      5.22 o 
  -2  13   1      446.79      499.31      7.30 o 
  -1  13   1      114.25      101.14      4.32 o 
   0  13   1      580.04      634.36     16.62 o 
   1  13   1      693.77      751.58     11.14 o 
   2  13   1      160.72      166.16      6.42 o 
   3  13   1      301.73      268.13      6.34 o 
   4  13   1        0.39       -2.48      4.16 o 
   5  13   1       54.45       64.29      6.56 o 
  -6  14   1       56.97       56.62      9.94 o 
  -5  14   1       83.07       73.06      7.32 o 
  -4  14   1     1479.74     1468.42     18.10 o 
  -3  14   1     1181.74     1129.17     13.04 o 
  -2  14   1      169.81      161.85      5.23 o 
  -1  14   1      640.09      565.89      8.79 o 
   0  14   1     4538.16     4560.91     46.82 o 
   1  14   1     1803.32     1704.89     19.50 o 
   2  14   1       58.76       66.25      3.89 o 
   3  14   1      153.27      153.89      4.96 o 
   4  14   1     3152.79     3074.74     33.53 o 
   5  14   1        0.47       -0.89      7.17 o 
  -5  15   1      392.78      378.97     10.68 o 
  -4  15   1      107.39      115.27      5.59 o 
  -3  15   1       39.11       45.11      3.98 o 
  -2  15   1      764.55      758.64      9.95 o 
  -1  15   1      399.05      443.23      7.61 o 
   0  15   1       23.16       40.47      5.36 o 
   1  15   1      613.22      655.29      9.89 o 
   2  15   1      233.23      226.72      5.69 o 
   3  15   1     1105.47     1045.68     12.95 o 
   4  15   1      342.75      327.50     11.35 o 
   5  15   1       23.08       29.03      7.73 o 
  -5  16   1      141.10      165.54      8.14 o 
  -4  16   1        6.57        5.70      4.85 o 
  -3  16   1     2241.28     2164.33     22.69 o 
  -2  16   1      167.18      178.28      5.00 o 
  -1  16   1      493.08      455.07      8.19 o 
   0  16   1     3356.74     3318.28     35.20 o 
   1  16   1     1323.92     1277.89     19.74 o 
   2  16   1        1.27        2.50      3.55 o 
   3  16   1     2350.66     2345.98     24.57 o 
   4  16   1      204.63      239.94      8.39 o 
   5  16   1       11.01       21.97      7.94 o 
  -5  17   1      201.04      215.39     11.44 o 
  -4  17   1      188.04      179.82      6.63 o 
  -3  17   1      360.24      382.05     10.43 o 
  -2  17   1     1910.80     1844.58     22.23 o 
  -1  17   1      725.39      745.00     10.92 o 
   0  17   1        2.07       32.85      3.95 o 
   1  17   1      926.17      892.30     14.08 o 
   2  17   1     1714.35     1689.92     18.69 o 
   3  17   1       33.66       35.14      7.22 o 
   4  17   1        2.30       -1.22      6.21 o 
   5  17   1      282.47      278.46     11.04 o 
  -5  18   1        1.39       -4.46      8.52 o 
  -4  18   1      179.93      194.97      8.82 o 
  -3  18   1      682.86      648.31     10.03 o 
  -2  18   1        6.90        7.74      4.18 o 
  -1  18   1      316.65      310.70      7.41 o 
   0  18   1     2468.70     2457.18     27.26 o 
   1  18   1       10.33       13.59      3.84 o 
   2  18   1       57.65       67.35      5.87 o 
   3  18   1      204.86      230.43      7.66 o 
   4  18   1      164.59      188.85      7.91 o 
   5  18   1        8.11        4.00     10.01 o 
  -5  19   1      222.30      208.70     10.98 o 
  -4  19   1       70.87       63.27      6.94 o 
  -3  19   1      200.36      195.17      6.20 o 
  -2  19   1      266.48      284.11      7.54 o 
  -1  19   1     3522.00     3607.22     38.54 o 
   0  19   1      126.28      152.49      5.74 o 
   1  19   1     1065.07      985.52     31.13 o 
   2  19   1     2674.30     2632.27     32.22 o 
   3  19   1      130.65      142.65      7.08 o 
   4  19   1        6.54       11.42      7.42 o 
   5  19   1      211.02      213.36     13.32 o 
  -5  20   1       40.74       44.88     10.94 o 
  -4  20   1      115.31      104.68     10.24 o 
  -3  20   1       11.59        9.72      5.40 o 
  -2  20   1      161.81      180.19      6.61 o 
  -1  20   1       16.31       49.51      6.09 o 
   0  20   1      149.06      129.57      9.51 o 
   1  20   1     1340.99     1250.93     20.19 o 
   2  20   1      248.70      230.26      7.87 o 
   3  20   1      111.65      113.91      7.25 o 
   4  20   1      104.27      100.17      8.94 o 
  -4  21   1       94.11       95.77     15.37 o 
  -3  21   1       18.29       23.14      6.60 o 
  -2  21   1     2874.13     2728.94     33.94 o 
  -1  21   1     1283.09     1254.29     17.87 o 
   0  21   1      188.96      188.62      8.13 o 
   1  21   1      743.88      758.99     16.59 o 
   2  21   1     1325.53     1254.65     18.45 o 
   3  21   1      366.80      337.19     10.01 o 
   4  21   1      156.66      156.31      9.91 o 
  -4  22   1        6.85        1.02      9.53 o 
  -3  22   1       28.34       19.83      7.70 o 
  -2  22   1       12.72       34.56      8.00 o 
  -1  22   1      208.81      241.89      8.92 o 
   0  22   1      105.18       99.88      7.35 o 
   1  22   1       27.83       27.12      7.43 o 
   2  22   1       44.38       40.71      7.46 o 
   3  22   1       44.06       43.27      6.84 o 
   4  22   1       24.09        7.93      8.71 o 
  -4  23   1      112.48      105.03     16.24 o 
  -3  23   1      165.94      157.58      9.59 o 
  -2  23   1     1116.83     1082.83     21.54 o 
  -1  23   1      505.78      562.43     16.10 o 
   0  23   1      102.86      104.87      7.82 o 
   1  23   1      771.60      760.87     17.69 o 
   2  23   1     1218.19     1151.21     18.11 o 
   3  23   1      150.65      139.14      8.32 o 
   4  23   1       22.72        6.78      9.22 o 
  -4  24   1       15.16       15.27     11.14 o 
  -3  24   1       19.94       27.74      8.40 o 
  -2  24   1       11.13       31.10      7.45 o 
  -1  24   1       31.46       22.53      7.13 o 
   0  24   1        1.31        0.01      6.83 o 
   1  24   1      151.53      133.62     11.85 o 
   2  24   1        3.58       -9.83      6.55 o 
   3  24   1        1.61        0.51      7.32 o 
  -3  25   1       51.40       51.81      9.50 o 
  -2  25   1      485.05      502.43     13.94 o 
  -1  25   1     1076.76     1022.23     18.44 o 
   0  25   1       51.42       46.27      7.85 o 
   1  25   1      712.39      667.50     17.02 o 
   2  25   1      867.39      864.87     17.55 o 
   3  25   1      184.04      200.79      9.88 o 
  -3  26   1      125.11      112.94     10.61 o 
  -2  26   1        3.12       -0.28      9.61 o 
  -1  26   1      143.00      152.32      9.06 o 
   0  26   1      299.16      305.32     16.55 o 
   1  26   1       41.88       36.67      9.22 o 
   2  26   1        1.68        0.22      8.02 o 
   3  26   1      150.67      144.66     11.40 o 
  -3  27   1       12.81       10.63     10.57 o 
  -2  27   1      431.05      411.05     15.38 o 
  -1  27   1      349.67      374.79     12.45 o 
   0  27   1        0.55       -3.99      8.18 o 
   1  27   1      451.48      408.53     14.96 o 
   2  27   1      274.72      337.14     12.18 o 
  -2  28   1       37.71       37.51     11.35 o 
  -1  28   1       86.78       98.81      9.67 o 
   0  28   1      390.45      412.36     13.18 o 
   1  28   1      235.95      220.66     12.21 o 
   2  28   1        0.56        3.48      8.89 o 
  -1  29   1      219.20      218.88     11.50 o 
   0  29   1       31.08       28.26      9.25 o 
   1  29   1      180.99      195.56     12.61 o 
   0  30   1      436.38      442.40     14.47 o 
  -6   0   2      329.93      312.01      9.79 o 
  -5   0   2       29.53       40.97      6.53 o 
  -4   0   2      765.59      784.42     22.30 o 
  -3   0   2     3979.90     3712.19     56.43 o 
  -2   0   2      181.08      173.68      5.85 o 
  -1   0   2       68.65       75.63      4.15 o 
   0   0   2    18503.46    17906.63    214.55 o 
   1   0   2     8654.60     8429.03    117.55 o 
   2   0   2      174.74      215.89      5.98 o 
   3   0   2     1476.43     1424.67     17.96 o 
   4   0   2     2938.71     2786.82     34.81 o 
   5   0   2        3.85        0.97      5.78 o 
   6   0   2       28.03       54.75     10.92 o 
  -6   1   2        8.17        6.91      4.18 o 
  -5   1   2       82.88       89.84      3.70 o 
  -4   1   2       18.93       11.62      2.25 o 
  -3   1   2      249.09      244.98      3.64 o 
  -2   1   2      451.70      492.70      7.84 o 
  -1   1   2    48806.70    45154.25    505.73 o 
   0   1   2    15132.64    15375.65    117.85 o 
   1   1   2      755.74      804.16      8.37 o 
   2   1   2      140.30      135.49      3.19 o 
   3   1   2      175.23      187.13      4.72 o 
   4   1   2       93.02       79.15      3.50 o 
   5   1   2      135.21      129.92      4.99 o 
   6   1   2        6.07        3.90      7.78 o 
  -6   2   2      127.30      104.54      4.85 o 
  -5   2   2       98.64      129.94      5.36 o 
  -4   2   2      493.13      488.57      6.62 o 
  -3   2   2     2604.86     2546.75     25.81 o 
  -2   2   2     2933.40     3094.47     38.45 o 
  -1   2   2     7105.80     6967.69     65.15 o 
   0   2   2    11633.33    11860.32     87.09 o 
   1   2   2     1733.54     1781.27     17.21 o 
   2   2   2      451.71      519.38      6.08 o 
   3   2   2     1171.54     1159.85     11.84 o 
   4   2   2     1311.34     1277.68     14.44 o 
   5   2   2      200.90      211.63      6.95 o 
   6   2   2       57.30       36.16      8.24 o 
  -6   3   2      212.37      228.06      7.09 o 
  -5   3   2        2.09        2.94      3.76 o 
  -4   3   2        8.35        6.33      2.85 o 
  -3   3   2      121.97      111.29      3.83 o 
  -2   3   2      124.16      126.16      3.13 o 
  -1   3   2     1708.87     1770.10     14.96 o 
   0   3   2      756.77      697.44      5.70 o 
   1   3   2      200.76      214.62      5.18 o 
   2   3   2      287.58      244.07      4.94 o 
   3   3   2        9.36       -1.85      2.51 o 
   4   3   2      144.62      146.92      4.43 o 
   5   3   2       88.43       80.99      4.92 o 
   6   3   2       28.04       33.09      7.30 o 
  -6   4   2      268.71      261.17      6.62 o 
  -5   4   2        7.29        3.85      3.74 o 
  -4   4   2     1225.65     1179.77     14.96 o 
  -3   4   2     2895.26     2816.12     24.72 o 
  -2   4   2      736.25      735.18      6.60 o 
  -1   4   2     1314.47     1243.91     11.36 o 
   0   4   2     7500.62     7493.02     61.02 o 
   1   4   2     6611.93     6777.13     55.87 o 
   2   4   2       10.39       10.32      2.07 o 
   3   4   2     2493.02     2550.63     23.68 o 
   4   4   2     2740.76     2712.57     25.58 o 
   5   4   2        1.18        5.51      5.40 o 
   6   4   2      174.66      183.81     11.22 o 
  -6   5   2        8.56       15.66      5.22 o 
  -5   5   2      558.11      568.14      9.75 o 
  -4   5   2       52.35       56.13      4.56 o 
  -3   5   2        2.47        8.54      2.93 o 
  -2   5   2     2495.92     2408.16     21.48 o 
  -1   5   2     3414.07     3424.94     26.77 o 
   0   5   2      420.34      427.69      4.41 o 
   1   5   2     2111.19     2126.08     18.29 o 
   2   5   2     1673.93     1691.87     16.03 o 
   3   5   2     1193.23     1150.05     11.91 o 
   4   5   2       42.43       49.01      3.68 o 
   5   5   2      508.10      481.45      9.49 o 
   6   5   2      166.43      187.84     10.60 o 
  -6   6   2       78.00       79.64      5.72 o 
  -5   6   2      147.17      126.84      5.29 o 
  -4   6   2      840.05      804.24      9.13 o 
  -3   6   2      664.14      628.46      7.31 o 
  -2   6   2       79.63       85.05      2.38 o 
  -1   6   2      270.81      252.68      4.01 o 
   0   6   2      617.69      575.54      6.06 o 
   1   6   2      822.47      808.25      7.81 o 
   2   6   2      487.73      509.11      6.03 o 
   3   6   2     2016.51     2075.38     19.78 o 
   4   6   2       72.25       57.11      5.02 o 
   5   6   2      645.26      605.96     12.10 o 
   6   6   2       20.18       11.16      8.30 o 
  -6   7   2       62.45       84.33      6.47 o 
  -5   7   2      721.03      721.23     11.53 o 
  -4   7   2      333.14      319.77      7.08 o 
  -3   7   2      683.63      699.31      8.14 o 
  -2   7   2     2978.87     2938.54     26.94 o 
  -1   7   2     2621.22     2686.76     22.87 o 
   0   7   2       13.05       19.64      1.80 o 
   1   7   2     1682.86     1733.08     17.37 o 
   2   7   2     3961.08     3888.95     34.82 o 
   3   7   2     1187.04     1156.10     12.22 o 
   4   7   2      504.29      517.21     12.70 o 
   5   7   2      285.35      292.82      7.78 o 
   6   7   2       40.75       32.04      9.44 o 
  -6   8   2      102.60      100.11      7.37 o 
  -5   8   2       30.17       31.04      4.88 o 
  -4   8   2       57.74       61.97      5.06 o 
  -3   8   2     2024.67     1971.55     19.37 o 
  -2   8   2     1106.27     1116.42     10.13 o 
  -1   8   2      745.71      730.74      6.84 o 
   0   8   2     5147.54     5062.54     47.95 o 
   1   8   2     3131.78     3391.64     29.64 o 
   2   8   2      558.35      651.28      7.68 o 
   3   8   2     1291.25     1319.87     14.53 o 
   4   8   2      472.09      455.58      8.45 o 
   5   8   2       90.83       81.41      5.78 o 
   6   8   2        5.19        7.70      9.52 o 
  -6   9   2        7.19       18.87      6.02 o 
  -5   9   2      370.46      350.31      8.69 o 
  -4   9   2      907.39      857.83     10.96 o 
  -3   9   2      435.83      414.26      6.73 o 
  -2   9   2     3672.80     3554.13     29.78 o 
  -1   9   2     2444.75     2472.61     21.16 o 
   0   9   2     1921.62     2048.33     20.43 o 
   1   9   2     1609.60     1601.38     14.51 o 
   2   9   2     8318.54     8499.23     74.42 o 
   3   9   2      353.77      316.10      6.25 o 
   4   9   2      158.36      149.58      6.02 o 
   5   9   2      199.44      220.05      7.68 o 
   6   9   2      242.47      269.56     13.27 o 
  -6  10   2        7.91       15.76      6.74 o 
  -5  10   2        1.21        0.38      5.06 o 
  -4  10   2      176.37      198.00      5.41 o 
  -3  10   2       51.54       75.12      3.78 o 
  -2  10   2      286.02      330.43      5.92 o 
  -1  10   2        7.91       17.26      2.13 o 
   0  10   2      932.59     1039.26     10.66 o 
   1  10   2      175.32      176.13      3.72 o 
   2  10   2       28.54       35.37      2.89 o 
   3  10   2       40.82       54.74      4.43 o 
   4  10   2        3.99       -3.27      4.61 o 
   5  10   2        0.02       -4.85      5.81 o 
   6  10   2       13.24       28.65     10.44 o 
  -6  11   2      263.68      304.83      9.62 o 
  -5  11   2       96.55      114.90      6.16 o 
  -4  11   2      318.83      294.55      6.54 o 
  -3  11   2       43.59       58.37      3.03 o 
  -2  11   2     7288.36     7229.94     73.36 o 
  -1  11   2     1814.34     1749.21     19.11 o 
   0  11   2      720.26      809.13      8.91 o 
   1  11   2     6599.11     6914.50     63.74 o 
   2  11   2     1490.89     1412.89     14.35 o 
   3  11   2      384.94      400.69      9.37 o 
   4  11   2       21.39        7.38      4.57 o 
   5  11   2      503.54      520.67     13.25 o 
  -6  12   2        7.24       13.67      6.81 o 
  -5  12   2       28.54       26.40      5.79 o 
  -4  12   2      268.03      272.76      6.70 o 
  -3  12   2        5.63        9.15      2.86 o 
  -2  12   2      388.62      416.70      7.80 o 
  -1  12   2       38.01       61.10      2.90 o 
   0  12   2      830.23      887.20     11.72 o 
   1  12   2     1034.53     1160.91     12.17 o 
   2  12   2        9.64        6.05      2.98 o 
   3  12   2      457.17      441.03      7.55 o 
   4  12   2      132.11      129.16      5.83 o 
   5  12   2        1.39       -0.50      7.43 o 
  -6  13   2        9.40       28.90      7.14 o 
  -5  13   2      962.16      985.31     15.47 o 
  -4  13   2      586.19      553.65      9.23 o 
  -3  13   2      802.99      784.48     10.41 o 
  -2  13   2     1171.87     1042.20     12.92 o 
  -1  13   2     7064.02     7135.39     66.98 o 
   0  13   2       53.27       76.22      3.81 o 
   1  13   2      555.47      482.91      8.65 o 
   2  13   2     6700.21     6754.76     63.81 o 
   3  13   2     1131.97     1071.19     14.20 o 
   4  13   2      642.04      618.80     11.58 o 
   5  13   2      683.12      677.90     15.22 o 
  -6  14   2        0.14       -4.08      7.70 o 
  -5  14   2        6.72       11.74      6.04 o 
  -4  14   2       68.34       75.08      5.64 o 
  -3  14   2      431.47      433.54      8.02 o 
  -2  14   2        6.32        4.54      3.24 o 
  -1  14   2       27.04       52.05      7.59 o 
   0  14   2      400.29      431.19      9.73 o 
   1  14   2      522.40      518.32      7.97 o 
   2  14   2        3.88        0.26      3.80 o 
   3  14   2      145.87      138.24      5.60 o 
   4  14   2      112.58      103.42      6.54 o 
   5  14   2       31.30       36.66      7.97 o 
  -5  15   2      171.32      192.81      8.25 o 
  -4  15   2       19.81       22.91      6.57 o 
  -3  15   2        8.26       12.67      3.48 o 
  -2  15   2     1096.42     1068.41     13.73 o 
  -1  15   2     1340.87     1278.14     15.38 o 
   0  15   2       24.61       21.49      3.76 o 
   1  15   2     1225.71     1182.95     17.12 o 
   2  15   2      327.12      320.18      7.45 o 
   3  15   2      455.74      467.00      9.26 o 
   4  15   2       11.89       11.31      5.82 o 
   5  15   2      203.00      227.56     10.31 o 
  -5  16   2        9.64       18.82      6.86 o 
  -4  16   2      611.99      618.64     11.94 o 
  -3  16   2      208.16      210.41      8.54 o 
  -2  16   2       79.60       86.61      4.58 o 
  -1  16   2      436.89      434.50      7.90 o 
   0  16   2     1623.02     1572.24     21.91 o 
   1  16   2      270.48      263.94      6.77 o 
   2  16   2       89.06       81.39      5.47 o 
   3  16   2      663.15      626.52     11.72 o 
   4  16   2      290.33      274.27      8.83 o 
   5  16   2       81.39       93.88      9.23 o 
  -5  17   2      213.14      233.62      8.89 o 
  -4  17   2      144.31      161.50      7.52 o 
  -3  17   2       72.46       80.75      5.43 o 
  -2  17   2     1716.95     1662.55     18.29 o 
  -1  17   2     1850.23     1773.45     20.43 o 
   0  17   2      248.47      268.38      6.77 o 
   1  17   2     1805.09     1784.71     21.00 o 
   2  17   2     1562.87     1555.62     20.66 o 
   3  17   2      181.80      194.13      7.45 o 
   4  17   2      230.55      223.77      8.73 o 
   5  17   2      163.58      192.99     10.69 o 
  -5  18   2       37.22       48.40      7.49 o 
  -4  18   2       32.00       44.36      6.59 o 
  -3  18   2      967.99      948.37     17.19 o 
  -2  18   2      556.45      578.19      9.21 o 
  -1  18   2      673.84      683.10     10.84 o 
   0  18   2     2530.93     2518.66     27.96 o 
   1  18   2     1285.61     1256.89     17.68 o 
   2  18   2      251.74      244.96      7.82 o 
   3  18   2      121.60      130.29      7.04 o 
   4  18   2      578.20      527.45     11.94 o 
   5  18   2       81.79       95.66      9.82 o 
  -5  19   2       36.61       36.00      8.69 o 
  -4  19   2       78.93       78.32      7.23 o 
  -3  19   2       89.42      108.46      6.17 o 
  -2  19   2       11.96       15.32      4.47 o 
  -1  19   2      836.27      784.81     11.82 o 
   0  19   2       78.36       92.41      5.35 o 
   1  19   2       85.29       71.72      5.70 o 
   2  19   2      198.83      209.09      7.52 o 
   3  19   2       22.78       35.46      6.19 o 
   4  19   2        7.76        5.00      6.78 o 
  -5  20   2       29.28       54.77      9.45 o 
  -4  20   2      350.64      387.83     11.19 o 
  -3  20   2      139.69      160.71      7.02 o 
  -2  20   2      663.20      620.30     10.58 o 
  -1  20   2      505.82      510.57      9.60 o 
   0  20   2     2914.77     2837.91     34.13 o 
   1  20   2       92.98       87.64      6.16 o 
   2  20   2       34.88       15.81      5.97 o 
   3  20   2      240.45      248.95      8.89 o 
   4  20   2      554.19      531.95     12.71 o 
  -4  21   2      107.56      107.74      9.50 o 
  -3  21   2        3.72       18.99      5.96 o 
  -2  21   2       15.24       19.32      5.41 o 
  -1  21   2       60.42       65.40      5.70 o 
   0  21   2        8.12       18.07      7.68 o 
   1  21   2       89.25       78.72      6.62 o 
   2  21   2      394.68      376.99     10.51 o 
   3  21   2        7.01        1.58      6.61 o 
   4  21   2        0.32       -1.22      9.02 o 
  -4  22   2      167.84      191.63     12.44 o 
  -3  22   2     1904.42     1836.26     25.55 o 
  -2  22   2       21.29       30.17      7.09 o 
  -1  22   2      162.81      164.59      8.20 o 
   0  22   2     1108.01     1105.79     18.81 o 
   1  22   2     2628.18     2490.60     34.50 o 
   2  22   2       94.81       91.78      7.19 o 
   3  22   2      957.04      937.23     16.51 o 
   4  22   2      521.07      549.99     22.48 o 
  -4  23   2        8.64       13.94     14.47 o 
  -3  23   2        0.37       19.07      8.04 o 
  -2  23   2       49.13       53.40      8.83 o 
  -1  23   2      601.60      566.82     12.96 o 
   0  23   2      407.24      381.63     17.74 o 
   1  23   2       55.19       62.98      7.62 o 
   2  23   2        3.92       13.80      7.05 o 
   3  23   2        4.16        4.40      9.29 o 
  -4  24   2      233.79      251.62     13.67 o 
  -3  24   2      222.52      222.18     12.19 o 
  -2  24   2       93.68       83.39     16.17 o 
  -1  24   2      283.40      299.97     12.33 o 
   0  24   2      631.54      613.43     25.64 o 
   1  24   2      339.24      352.88     11.87 o 
   2  24   2        3.82       -7.56      7.08 o 
   3  24   2      204.36      205.00     10.79 o 
  -3  25   2      105.66      110.62     11.36 o 
  -2  25   2       78.48       82.52     12.71 o 
  -1  25   2        3.82       14.22      7.64 o 
   0  25   2       10.56        1.99      7.37 o 
   1  25   2        8.89        8.66      7.79 o 
   2  25   2      105.19       89.48      8.48 o 
   3  25   2       79.52       76.67      8.66 o 
  -3  26   2      398.56      443.59     31.38 o 
  -2  26   2      118.82      127.38     14.08 o 
  -1  26   2      115.61      126.09      9.16 o 
   0  26   2      823.07      817.86     17.42 o 
   1  26   2      537.18      516.01     13.96 o 
   2  26   2        3.74       -4.01      7.94 o 
  -2  27   2      243.94      254.04     26.00 o 
  -1  27   2      153.82      163.47     12.38 o 
   0  27   2       21.19       33.50      8.85 o 
   1  27   2       88.91       98.23      9.21 o 
   2  27   2      517.40      529.90     14.40 o 
  -2  28   2       96.88      126.98     13.92 o 
  -1  28   2       76.93       71.74     10.79 o 
   0  28   2      464.99      461.59     14.50 o 
   1  28   2       59.73       49.87      9.30 o 
  -1  29   2      113.81      137.62     12.28 o 
   0  29   2       17.75       33.44      8.75 o 
   1  29   2       93.84      102.81     10.17 o 
  -6   1   3       38.54       58.32      4.28 o 
  -5   1   3      725.00      683.47      8.76 o 
  -4   1   3      143.04      125.01      3.22 o 
  -3   1   3       26.03       26.87      1.74 o 
  -2   1   3     2251.87     2143.19     26.94 o 
  -1   1   3     8548.19     8550.17     73.22 o 
   0   1   3      595.90      581.44      6.30 o 
   1   1   3     6115.84     6287.82     58.46 o 
   2   1   3     2239.30     2038.82     20.31 o 
   3   1   3     1081.74     1072.26     11.55 o 
   4   1   3      327.27      316.20      6.68 o 
   5   1   3       74.42       82.95      5.82 o 
   6   1   3      218.39      225.38     15.39 o 
  -6   2   3       41.42       42.19      4.19 o 
  -5   2   3        0.19        3.00      3.51 o 
  -4   2   3        7.81       10.94      2.44 o 
  -3   2   3      552.02      564.21      6.70 o 
  -2   2   3      407.90      452.19      6.62 o 
  -1   2   3      290.67      296.22      3.17 o 
   0   2   3      571.16      554.31      5.74 o 
   1   2   3      142.70      139.02      3.28 o 
   2   2   3      479.14      495.61      7.30 o 
   3   2   3      188.68      188.73      7.01 o 
   4   2   3      345.01      319.89      6.51 o 
   5   2   3        2.13       -7.82      5.21 o 
   6   2   3        4.66       11.34      8.15 o 
  -6   3   3       76.93      106.69      4.97 o 
  -5   3   3      128.03      129.78      4.44 o 
  -4   3   3     1580.10     1491.79     14.04 o 
  -3   3   3      421.32      416.05      5.69 o 
  -2   3   3     2249.85     2260.66     25.71 o 
  -1   3   3     2906.40     2808.36     23.42 o 
   0   3   3      429.91      452.77      4.99 o 
   1   3   3       22.76       18.81      1.94 o 
   2   3   3     7312.97     7547.71     75.57 o 
   3   3   3     1070.08     1023.08     13.30 o 
   4   3   3       73.72       61.13      6.11 o 
   5   3   3     1563.73     1524.51     19.24 o 
   6   3   3      127.41      179.96     13.80 o 
  -6   4   3        4.26        4.84      4.82 o 
  -5   4   3       18.07       20.67      3.78 o 
  -4   4   3      175.98      160.39      7.27 o 
  -3   4   3      715.64      733.18      8.33 o 
  -2   4   3       24.91       35.29      2.41 o 
  -1   4   3      760.56      735.86      6.76 o 
   0   4   3      980.55      986.77      8.96 o 
   1   4   3     2099.24     2167.43     21.11 o 
   2   4   3      693.24      804.01     10.15 o 
   3   4   3      515.16      477.41      7.45 o 
   4   4   3       28.53       24.95      5.44 o 
   5   4   3       16.20       18.48      5.39 o 
   6   4   3        3.44       16.22      8.55 o 
  -6   5   3       57.81       81.04      5.41 o 
  -5   5   3      313.76      309.58      6.62 o 
  -4   5   3      106.89      103.20      6.79 o 
  -3   5   3      133.73      136.12      4.60 o 
  -2   5   3     2103.66     1974.72     16.67 o 
  -1   5   3     1834.97     1809.41     14.54 o 
   0   5   3       34.02       39.07      2.12 o 
   1   5   3     1263.91     1218.93     11.90 o 
   2   5   3     1772.77     1780.49     19.51 o 
   3   5   3      319.84      296.98      6.15 o 
   4   5   3      360.39      354.43      7.81 o 
   5   5   3       35.61       30.89      6.29 o 
  -6   6   3      247.85      231.32      6.79 o 
  -5   6   3        0.79        5.78      4.15 o 
  -4   6   3      930.66      947.58     11.25 o 
  -3   6   3      398.90      375.60      4.76 o 
  -2   6   3      543.17      612.20      6.01 o 
  -1   6   3      377.31      351.80      4.29 o 
   0   6   3     1828.03     1802.91     16.61 o 
   1   6   3     1724.62     1663.48     15.77 o 
   2   6   3      229.02      240.82      9.34 o 
   3   6   3      190.18      181.25      4.78 o 
   4   6   3     2150.70     2084.14     23.77 o 
   5   6   3       35.19       21.68      6.06 o 
  -6   7   3       23.93       22.60      5.33 o 
  -5   7   3      181.07      192.56      6.28 o 
  -4   7   3      211.15      191.15      4.81 o 
  -3   7   3       53.46       60.31      2.41 o 
  -2   7   3     2071.00     2014.16     18.47 o 
  -1   7   3      761.07      694.12     10.23 o 
   0   7   3      659.32      689.76      7.40 o 
   1   7   3     1423.78     1498.40     14.47 o 
   2   7   3      539.14      527.92      8.54 o 
   3   7   3      548.95      584.51      9.25 o 
   4   7   3        2.43       -1.47      5.09 o 
   5   7   3      232.94      255.78      8.60 o 
  -6   8   3       39.17       45.07      6.35 o 
  -5   8   3       22.56       36.72      4.67 o 
  -4   8   3       92.52      109.05      4.33 o 
  -3   8   3     1836.26     1811.32     16.88 o 
  -2   8   3      816.49      795.79      8.32 o 
  -1   8   3      295.28      288.26      4.82 o 
   0   8   3     4703.21     4608.69     40.81 o 
   1   8   3     5594.12     5723.15     50.62 o 
   2   8   3      317.54      345.09      7.95 o 
   3   8   3     1402.59     1436.07     17.05 o 
   4   8   3      229.84      231.05      8.32 o 
   5   8   3      228.37      226.11      8.24 o 
  -6   9   3       53.70       58.69      6.39 o 
  -5   9   3        5.76        3.96      4.71 o 
  -4   9   3        3.35       12.33      3.75 o 
  -3   9   3      262.00      289.43      5.56 o 
  -2   9   3       83.06       82.74      2.94 o 
  -1   9   3     1124.51     1101.83     11.09 o 
   0   9   3      349.28      386.97      5.38 o 
   1   9   3      320.81      333.07      5.62 o 
   2   9   3     1110.20     1093.94     29.17 o 
   3   9   3      238.51      230.06      6.20 o 
   4   9   3      129.78      118.25      6.29 o 
   5   9   3       65.05       70.89      6.71 o 
  -6  10   3        2.99        0.91      6.10 o 
  -5  10   3       69.40       46.33      5.13 o 
  -4  10   3      763.56      786.60     11.83 o 
  -3  10   3     2122.31     2013.91     21.88 o 
  -2  10   3      201.53      210.49      4.64 o 
  -1  10   3     1307.30     1253.49     12.46 o 
   0  10   3     5185.15     5075.97     45.11 o 
   1  10   3      395.47      352.11      5.95 o 
   2  10   3       38.32       42.88      3.47 o 
   3  10   3      976.94      950.82     12.85 o 
   4  10   3      683.29      680.72     12.08 o 
   5  10   3       23.30       31.87      6.86 o 
  -6  11   3        4.49       10.32      6.41 o 
  -5  11   3       36.66       40.15      5.45 o 
  -4  11   3        4.71       15.53      5.10 o 
  -3  11   3       52.87       78.67      3.38 o 
  -2  11   3       63.54       70.63      3.63 o 
  -1  11   3      243.08      280.52      4.86 o 
   0  11   3       69.46       96.87      3.39 o 
   1  11   3       11.44       20.62      2.94 o 
   2  11   3        9.45        9.39      3.23 o 
   3  11   3       33.36       38.84      5.09 o 
   4  11   3      128.34      142.38      7.00 o 
   5  11   3        0.42       -3.72      6.37 o 
  -6  12   3       31.60       33.98      6.61 o 
  -5  12   3       65.91       47.94      7.34 o 
  -4  12   3      386.61      401.56      8.63 o 
  -3  12   3     1497.90     1459.78     15.58 o 
  -2  12   3      522.84      515.96      8.88 o 
  -1  12   3       87.40       79.05      3.83 o 
   0  12   3     4412.57     4304.94     38.83 o 
   1  12   3     2211.43     2194.51     22.35 o 
   2  12   3      368.34      353.24      7.35 o 
   3  12   3     1721.38     1725.33     22.12 o 
   4  12   3      996.38      996.81     15.79 o 
   5  12   3      168.21      185.72      8.48 o 
  -6  13   3       44.51       58.03      7.39 o 
  -5  13   3        0.52        0.60      5.66 o 
  -4  13   3        5.27        8.83      4.82 o 
  -3  13   3        2.87       21.96      3.89 o 
  -2  13   3      696.47      692.41      8.86 o 
  -1  13   3        2.75        7.07      4.00 o 
   0  13   3       54.64       83.61      4.64 o 
   1  13   3      174.39      180.04      4.82 o 
   2  13   3      825.69      773.04     11.04 o 
   3  13   3      420.79      422.92      9.51 o 
   4  13   3       93.02       95.45      8.30 o 
   5  13   3        0.54       10.58      7.27 o 
  -5  14   3      105.99      137.91      7.19 o 
  -4  14   3      231.38      256.53      7.73 o 
  -3  14   3      778.83      737.75     10.81 o 
  -2  14   3      355.70      357.31      7.84 o 
  -1  14   3      623.29      607.42      9.11 o 
   0  14   3     1802.66     1751.93     18.58 o 
   1  14   3     1328.48     1331.22     15.00 o 
   2  14   3        0.03        0.86      2.21 o 
   3  14   3      847.36      851.06     13.76 o 
   4  14   3      412.57      419.04     10.70 o 
   5  14   3        9.28       15.57      8.39 o 
  -5  15   3      578.04      568.65     15.78 o 
  -4  15   3       49.54       59.23      6.05 o 
  -3  15   3       24.25       33.87      4.63 o 
  -2  15   3      308.92      303.73      7.76 o 
  -1  15   3      327.44      346.86      7.05 o 
   0  15   3       44.66       53.42      5.52 o 
   1  15   3      362.58      351.57      7.85 o 
   2  15   3       13.00       17.16      4.97 o 
   3  15   3     1343.04     1273.33     18.11 o 
   4  15   3       50.56       43.66      6.72 o 
   5  15   3      137.69      142.91     10.20 o 
  -5  16   3       12.79       16.92      6.63 o 
  -4  16   3      205.34      223.00      8.01 o 
  -3  16   3      577.21      563.64      9.94 o 
  -2  16   3      314.95      311.52      7.01 o 
  -1  16   3      297.85      285.23      6.95 o 
   0  16   3     1250.32     1231.19     15.33 o 
   1  16   3     1434.56     1434.19     16.40 o 
   2  16   3      215.31      212.87      7.44 o 
   3  16   3       80.90       95.75      6.63 o 
   4  16   3      563.80      621.60     12.77 o 
  -5  17   3        7.12       10.27      6.88 o 
  -4  17   3      215.89      214.42      8.15 o 
  -3  17   3       11.58       12.76      4.81 o 
  -2  17   3      745.72      770.15     11.22 o 
  -1  17   3      706.67      674.41     10.74 o 
   0  17   3      326.12      331.73      8.36 o 
   1  17   3      283.40      284.04      7.78 o 
   2  17   3     1826.20     1762.35     26.40 o 
   3  17   3      140.59      135.51     10.28 o 
   4  17   3        0.09       -1.81      6.74 o 
  -5  18   3        1.54       -1.25      7.15 o 
  -4  18   3       28.06       38.74      6.68 o 
  -3  18   3       84.34       88.13      6.03 o 
  -2  18   3      675.63      670.51     12.08 o 
  -1  18   3       42.99       61.95      4.85 o 
   0  18   3      941.25      928.91     14.26 o 
   1  18   3      535.53      526.43     10.84 o 
   2  18   3       10.94        7.61      5.93 o 
   3  18   3      182.12      210.92      8.24 o 
   4  18   3      127.44      149.12      8.45 o 
  -5  19   3       67.12       88.56      8.27 o 
  -4  19   3      237.38      231.81      8.70 o 
  -3  19   3      225.06      230.42      7.35 o 
  -2  19   3      643.48      644.60     12.12 o 
  -1  19   3     1469.03     1483.80     18.37 o 
   0  19   3      184.18      175.63      6.87 o 
   1  19   3      148.15      167.78      6.98 o 
   2  19   3      828.77      789.01     13.67 o 
   3  19   3      166.27      165.47      8.13 o 
   4  19   3       26.32       21.58      7.62 o 
  -4  20   3        2.47       -1.37      7.05 o 
  -3  20   3      458.96      423.85     19.53 o 
  -2  20   3       48.40       58.51      6.27 o 
  -1  20   3      123.89      138.26      6.17 o 
   0  20   3        3.99        1.92      5.69 o 
   1  20   3       55.50       59.04      6.20 o 
   2  20   3       14.13       11.76      6.54 o 
   3  20   3      175.53      192.51     12.33 o 
   4  20   3       35.22       63.48      8.11 o 
  -4  21   3       37.78       38.75      7.55 o 
  -3  21   3        1.71       17.88      9.46 o 
  -2  21   3      279.87      289.43      9.04 o 
  -1  21   3     1670.53     1669.07     20.45 o 
   0  21   3      318.89      293.19     11.46 o 
   1  21   3     1104.85     1039.28     20.67 o 
   2  21   3      642.90      631.64     13.35 o 
   3  21   3      482.88      464.38     14.25 o 
   4  21   3       71.60       81.71      9.22 o 
  -4  22   3        4.37        5.06      8.86 o 
  -3  22   3        5.40        8.34      7.45 o 
  -2  22   3        0.19       -0.62      7.19 o 
  -1  22   3      102.28      109.87      7.49 o 
   0  22   3       42.11       31.62      7.82 o 
   1  22   3        0.50        4.20      6.27 o 
   2  22   3        0.90        4.54      6.81 o 
   3  22   3        0.13        9.48      7.74 o 
  -4  23   3      129.93      133.68     12.01 o 
  -3  23   3       37.64       55.64     11.65 o 
  -2  23   3      790.10      742.30     20.84 o 
  -1  23   3      240.71      274.88     17.28 o 
   0  23   3      132.23      125.26      9.47 o 
   1  23   3      209.76      215.10     13.26 o 
   2  23   3      838.58      823.86     22.94 o 
   3  23   3      122.88      127.66      8.77 o 
  -3  24   3       28.55       51.82     11.99 o 
  -2  24   3       45.96       48.30      9.36 o 
  -1  24   3       18.46       11.72      8.46 o 
   0  24   3        1.05        1.18      8.71 o 
   1  24   3       31.01       21.87      7.54 o 
   2  24   3        0.83        8.30      7.91 o 
   3  24   3        3.63       14.31      8.17 o 
  -3  25   3        8.47       17.22     12.68 o 
  -2  25   3      366.97      375.83     14.05 o 
  -1  25   3      569.42      556.49     18.16 o 
   0  25   3        3.18        0.46     12.80 o 
   1  25   3      162.73      186.44     10.39 o 
   2  25   3      594.28      604.91     14.22 o 
  -3  26   3       41.72       40.43     14.04 o 
  -2  26   3       20.31       24.45      9.88 o 
  -1  26   3        7.86       31.89      9.71 o 
   0  26   3      161.45      161.45     11.17 o 
   1  26   3      161.10      148.03      9.93 o 
   2  26   3       32.02       43.99      8.56 o 
  -2  27   3      188.54      196.66     12.68 o 
  -1  27   3      302.07      313.13     13.76 o 
   0  27   3       48.87       60.12     10.68 o 
   1  27   3      153.88      164.14     10.77 o 
  -1  28   3       82.21       91.92     11.42 o 
   0  28   3      214.00      186.44     12.50 o 
   1  28   3       84.14       80.15     10.18 o 
  -6   0   4      125.40      123.12      6.36 o 
  -5   0   4        1.25       -0.42      8.18 o 
  -4   0   4       45.11       59.79      3.80 o 
  -3   0   4      818.42      730.39     21.97 o 
  -2   0   4    14551.81    14380.71    200.30 o 
  -1   0   4    12434.48    12479.20    149.49 o 
   0   0   4     2745.16     2560.90     32.52 o 
   1   0   4     1736.49     1659.55     22.34 o 
   2   0   4      163.85      178.68      5.53 o 
   3   0   4     1126.69     1117.08     17.62 o 
   4   0   4     1652.43     1675.79     40.47 o 
   5   0   4       47.50       67.69     17.47 o 
  -6   1   4        0.43        0.61      3.79 o 
  -5   1   4        6.15        7.77      3.25 o 
  -4   1   4       10.01       11.09      2.00 o 
  -3   1   4      101.59      106.41      5.09 o 
  -2   1   4     1223.62     1215.00     18.12 o 
  -1   1   4     1375.51     1352.59     12.23 o 
   0   1   4      155.24      139.36      3.32 o 
   1   1   4        8.05        5.37      2.39 o 
   2   1   4       20.58       15.93      2.77 o 
   3   1   4      219.17      214.29      4.91 o 
   4   1   4       61.21       56.13      5.60 o 
   5   1   4        2.05        2.42      5.94 o 
  -6   2   4        9.07        4.88      4.08 o 
  -5   2   4        1.28        3.13      2.94 o 
  -4   2   4      412.96      429.90      5.90 o 
  -3   2   4     1069.69     1026.98     12.49 o 
  -2   2   4       49.55       50.56      2.72 o 
  -1   2   4       18.30       40.27      6.33 o 
   0   2   4     2455.30     2338.92     22.48 o 
   1   2   4     1852.85     1830.43     18.35 o 
   2   2   4        2.84        2.94      2.74 o 
   3   2   4      239.09      233.88      5.48 o 
   4   2   4      527.42      526.46      9.88 o 
   5   2   4       87.76      102.09      7.47 o 
  -6   3   4       79.41       93.73      5.77 o 
  -5   3   4        6.22        6.42      3.64 o 
  -4   3   4       67.01       58.95      3.63 o 
  -3   3   4       26.73       48.62      5.31 o 
  -2   3   4     1096.88     1019.97     10.08 o 
  -1   3   4      460.47      464.86      5.16 o 
   0   3   4      200.99      188.17      3.53 o 
   1   3   4      322.54      288.89      5.66 o 
   2   3   4       33.63       31.17      4.29 o 
   3   3   4       37.86       25.28      4.23 o 
   4   3   4        6.16        6.17      4.88 o 
   5   3   4        5.96        3.59      5.87 o 
  -6   4   4      201.56      203.25      6.36 o 
  -5   4   4        1.61        2.43      3.63 o 
  -4   4   4      200.40      198.02      5.77 o 
  -3   4   4     1326.22     1314.27     17.78 o 
  -2   4   4      161.19      154.58      2.51 o 
  -1   4   4       19.88       24.85      1.80 o 
   0   4   4     2776.90     2687.55     24.21 o 
   1   4   4     2091.33     2078.58     22.16 o 
   2   4   4      194.63      191.56      5.61 o 
   3   4   4      958.23      996.12     14.37 o 
   4   4   4      844.28      816.76     13.59 o 
   5   4   4       88.17      118.23      7.10 o 
  -6   5   4       76.03       99.56      5.46 o 
  -5   5   4       78.98       85.58      4.11 o 
  -4   5   4      157.25      150.98      4.95 o 
  -3   5   4       18.05       33.20      3.56 o 
  -2   5   4     1028.63      953.30      9.90 o 
  -1   5   4     1577.44     1559.50     12.82 o 
   0   5   4      354.41      367.86      4.92 o 
   1   5   4      770.85      757.91      9.02 o 
   2   5   4      571.30      539.88      8.31 o 
   3   5   4     2020.25     1910.65     23.68 o 
   4   5   4      412.08      398.66     10.05 o 
   5   5   4      170.61      183.64      7.81 o 
  -6   6   4       25.30       20.21      5.04 o 
  -5   6   4       20.83       21.94      3.94 o 
  -4   6   4      367.27      367.83      7.52 o 
  -3   6   4      578.18      579.25      8.97 o 
  -2   6   4       39.67       45.84      2.80 o 
  -1   6   4      155.48      146.92      2.85 o 
   0   6   4     1399.55     1346.55     12.98 o 
   1   6   4     1103.81     1088.44     11.98 o 
   2   6   4        2.55        7.07      4.50 o 
   3   6   4     1103.40     1095.13     15.48 o 
   4   6   4       11.08       18.72      6.02 o 
   5   6   4        9.63        8.21      6.72 o 
  -6   7   4        0.54        3.59      5.06 o 
  -5   7   4      303.66      319.90      7.43 o 
  -4   7   4       56.79       52.06      3.07 o 
  -3   7   4      204.33      213.15      5.17 o 
  -2   7   4      496.63      495.70      5.42 o 
  -1   7   4      667.74      648.32      6.60 o 
   0   7   4       45.70       57.67      2.74 o 
   1   7   4       37.22       37.71      2.83 o 
   2   7   4     1431.44     1361.43     15.21 o 
   3   7   4       56.05       57.37      5.15 o 
   4   7   4      281.67      258.24      8.10 o 
   5   7   4      266.31      284.88      9.37 o 
  -6   8   4        0.36       -2.00      5.23 o 
  -5   8   4       46.71       50.64      4.77 o 
  -4   8   4        9.71       20.00      3.62 o 
  -3   8   4      280.01      285.75      9.84 o 
  -2   8   4       83.35       94.89      2.93 o 
  -1   8   4      203.90      227.31      4.02 o 
   0   8   4      754.13      742.75      9.10 o 
   1   8   4     1047.34     1088.72     11.50 o 
   2   8   4      105.30      124.54      4.39 o 
   3   8   4        2.10       -5.76      4.81 o 
   4   8   4      157.97      183.72      7.38 o 
   5   8   4       66.54       88.92      8.04 o 
  -6   9   4        1.73        7.22      6.05 o 
  -5   9   4      144.23      160.80      5.89 o 
  -4   9   4      680.40      650.48     10.24 o 
  -3   9   4        0.21        4.32      3.32 o 
  -2   9   4     1677.56     1650.06     16.87 o 
  -1   9   4     3779.66     3692.44     35.73 o 
   0   9   4      452.52      465.02      6.34 o 
   1   9   4     1362.76     1356.92     14.72 o 
   2   9   4     2943.27     2857.59     28.59 o 
   3   9   4      421.03      384.18      9.07 o 
   4   9   4       78.84       84.95      6.47 o 
   5   9   4      192.62      206.98      9.49 o 
  -6  10   4        7.05        2.67      7.97 o 
  -5  10   4        0.66       11.05      4.96 o 
  -4  10   4       13.19       19.82      4.31 o 
  -3  10   4      222.67      220.29      5.56 o 
  -2  10   4        1.32       20.03      2.68 o 
  -1  10   4      148.27      179.51      4.49 o 
   0  10   4      267.19      271.60      4.98 o 
   1  10   4      267.57      283.40      6.06 o 
   2  10   4       21.76       37.03      4.38 o 
   3  10   4        4.98       -5.05      5.25 o 
   4  10   4      110.53      145.22      7.64 o 
   5  10   4       11.36        1.54      7.06 o 
  -6  11   4        5.04       14.55      7.33 o 
  -5  11   4      444.04      467.95     10.00 o 
  -4  11   4       56.82       45.19      4.85 o 
  -3  11   4      106.62      110.64      5.03 o 
  -2  11   4      905.71      900.35     11.52 o 
  -1  11   4      341.31      349.44      6.18 o 
   0  11   4     1518.45     1527.86     19.30 o 
   1  11   4      976.97      953.35     11.47 o 
   2  11   4     2550.28     2543.19     27.93 o 
   3  11   4       17.66       14.67      7.15 o 
   4  11   4        3.17       16.85      6.58 o 
   5  11   4       11.14        4.91      7.15 o 
  -5  12   4        8.45       20.38      5.67 o 
  -4  12   4       20.29       17.76      4.98 o 
  -3  12   4      371.03      380.61      8.42 o 
  -2  12   4      301.51      316.66      5.99 o 
  -1  12   4       62.44       87.89      3.55 o 
   0  12   4      456.98      466.14      6.85 o 
   1  12   4      203.87      235.14      5.80 o 
   2  12   4       16.44       27.40      4.91 o 
   3  12   4      156.99      158.91      7.04 o 
   4  12   4        0.44       -0.79      6.24 o 
   5  12   4       12.85        6.64      7.71 o 
  -5  13   4       95.29      122.23      6.80 o 
  -4  13   4      325.36      314.64      8.66 o 
  -3  13   4        6.84       15.35      4.58 o 
  -2  13   4      551.69      551.08     11.66 o 
  -1  13   4     2434.75     2374.43     23.87 o 
   0  13   4        3.61        4.32      3.35 o 
   1  13   4      138.02      135.51      4.78 o 
   2  13   4      873.43      886.23     13.78 o 
   3  13   4     1062.42     1059.83     21.24 o 
   4  13   4        1.61        3.62      6.81 o 
  -5  14   4        4.83        9.74      6.05 o 
  -4  14   4      176.04      190.97      7.02 o 
  -3  14   4       54.39       53.45      5.35 o 
  -2  14   4      113.75      134.20      5.45 o 
  -1  14   4       84.42       98.30      4.72 o 
   0  14   4      114.60      105.12      6.06 o 
   1  14   4     1204.97     1151.82     13.80 o 
   2  14   4        4.10       10.00      5.25 o 
   3  14   4      376.25      345.37      9.79 o 
   4  14   4      117.89       93.65      7.46 o 
  -5  15   4      119.75      146.71      7.69 o 
  -4  15   4       41.36       41.77      6.14 o 
  -3  15   4       15.70       20.55      5.18 o 
  -2  15   4      939.66      927.76     13.90 o 
  -1  15   4     1179.25     1148.00     15.87 o 
   0  15   4        3.02        2.80      3.70 o 
   1  15   4      321.43      310.19      7.20 o 
   2  15   4      799.20      828.39     13.56 o 
   3  15   4      274.89      318.67      9.31 o 
   4  15   4       11.14       -3.27      6.95 o 
  -5  16   4        6.89        3.49      6.93 o 
  -4  16   4      136.27      161.13      9.85 o 
  -3  16   4       68.58       78.42      6.71 o 
  -2  16   4       12.03       26.01      6.26 o 
  -1  16   4       89.01      101.35      5.37 o 
   0  16   4      253.14      239.99      6.85 o 
   1  16   4       32.24       29.18      4.88 o 
   2  16   4      116.02      112.90      6.81 o 
   3  16   4       10.16        4.89      6.37 o 
   4  16   4      143.05      138.97      8.64 o 
  -5  17   4        1.38       -6.58      7.09 o 
  -4  17   4      182.57      188.68      8.02 o 
  -3  17   4       54.64       60.09      6.85 o 
  -2  17   4      412.61      400.04      9.54 o 
  -1  17   4      648.61      663.87     11.49 o 
   0  17   4      168.23      198.37      6.32 o 
   1  17   4      510.52      493.03     10.15 o 
   2  17   4       90.51      110.90      6.63 o 
   3  17   4      341.96      361.37     10.35 o 
   4  17   4       17.11       14.42      7.43 o 
  -5  18   4        6.68        7.95      8.84 o 
  -4  18   4        2.37       12.24      6.72 o 
  -3  18   4      713.70      694.83     14.32 o 
  -2  18   4      130.26      144.33      6.79 o 
  -1  18   4       22.70       39.47      5.25 o 
   0  18   4     1260.02     1207.15     22.18 o 
   1  18   4      693.11      663.55     12.59 o 
   2  18   4        6.41        5.20      5.85 o 
   3  18   4      325.68      318.80      9.80 o 
   4  18   4      220.75      219.98      9.67 o 
  -4  19   4        2.23       -1.50      6.89 o 
  -3  19   4        0.03        9.31      6.91 o 
  -2  19   4       31.47       50.82      6.19 o 
  -1  19   4      276.47      287.05     13.94 o 
   0  19   4        9.48       21.81      5.69 o 
   1  19   4        1.28       -2.66      5.67 o 
   2  19   4      218.70      242.93      8.63 o 
   3  19   4       28.57       45.82      7.35 o 
  -4  20   4      128.63      143.83      8.61 o 
  -3  20   4      138.33      156.42      9.82 o 
  -2  20   4      415.11      406.93     10.74 o 
  -1  20   4      264.52      291.93     10.14 o 
   0  20   4     1148.43     1099.01     18.35 o 
   1  20   4      113.29      119.99      7.34 o 
   2  20   4       22.94       19.51      6.84 o 
   3  20   4      193.78      192.71     11.99 o 
  -4  21   4      180.47      161.46     10.11 o 
  -3  21   4      165.99      166.81      9.27 o 
  -2  21   4       21.50       32.53      6.60 o 
  -1  21   4        1.07        5.94      8.16 o 
   0  21   4      413.53      415.37     14.11 o 
   1  21   4      107.29      116.13      7.72 o 
   2  21   4      216.89      234.35      9.06 o 
   3  21   4        3.90        0.74      7.81 o 
  -4  22   4       46.82       57.10      9.29 o 
  -3  22   4      237.20      273.03     10.84 o 
  -2  22   4      371.55      368.52     18.07 o 
  -1  22   4      432.25      428.73     18.35 o 
   0  22   4       82.82      106.51      8.13 o 
   1  22   4      971.99      950.19     17.82 o 
   2  22   4        1.74        2.92      7.06 o 
   3  22   4       77.15       76.96      8.64 o 
  -3  23   4       81.83       76.26     10.19 o 
  -2  23   4        9.67       -0.53     10.97 o 
  -1  23   4       37.75       32.82     17.02 o 
   0  23   4       43.66       29.87      8.94 o 
   1  23   4       55.19       54.67      7.63 o 
   2  23   4       38.38       34.23      8.05 o 
  -3  24   4      211.74      244.56     19.21 o 
  -2  24   4        3.74       10.26     11.55 o 
  -1  24   4       12.85       -8.71     11.63 o 
   0  24   4      586.80      542.26     16.28 o 
   1  24   4      424.05      415.18     13.77 o 
   2  24   4        0.31      -11.25      7.50 o 
  -2  25   4       39.73       44.56     12.62 o 
  -1  25   4        0.90       14.95     11.67 o 
   0  25   4        0.94        0.90      9.50 o 
   1  25   4        5.72       -7.49      8.18 o 
   2  25   4        1.13       -7.71      8.04 o 
  -2  26   4       55.34       67.02     12.79 o 
  -1  26   4        3.01        4.26     12.58 o 
   0  26   4      336.40      325.43     13.77 o 
   1  26   4      321.80      341.88     22.62 o 
  -1  27   4       77.65       74.99     14.15 o 
   0  27   4       59.01       71.47     12.55 o 
  -6   1   5       13.80       27.82      4.65 o 
  -5   1   5       97.87      115.64      3.74 o 
  -4   1   5      255.32      246.07      6.51 o 
  -3   1   5        6.81        4.63      1.73 o 
  -2   1   5      970.19      909.15     10.10 o 
  -1   1   5     1480.68     1416.44     13.06 o 
   0   1   5      398.95      393.50      5.27 o 
   1   1   5      337.36      323.26      5.41 o 
   2   1   5     1365.41     1304.10     13.75 o 
   3   1   5      659.35      671.73     10.82 o 
   4   1   5       30.83       31.08      5.72 o 
   5   1   5      114.49      146.43      7.95 o 
  -6   2   5       24.93       21.88      4.33 o 
  -5   2   5       68.05       72.51      3.66 o 
  -4   2   5       16.13       25.47      3.59 o 
  -3   2   5       14.06       18.55      2.74 o 
  -2   2   5      418.02      389.84      5.05 o 
  -1   2   5       56.65       61.79      2.87 o 
   0   2   5     1261.26     1220.78     12.80 o 
   1   2   5      248.36      272.60      5.40 o 
   2   2   5       18.80       24.68      3.76 o 
   3   2   5      163.25      157.65      6.24 o 
   4   2   5      148.73      160.29      6.95 o 
   5   2   5       47.50       31.69      7.08 o 
  -6   3   5       19.61       38.01      4.40 o 
  -5   3   5      100.18      111.47      4.84 o 
  -4   3   5      147.32      143.83      4.95 o 
  -3   3   5       31.27       36.07      3.22 o 
  -2   3   5      529.78      504.42      6.07 o 
  -1   3   5      928.22      876.27     12.82 o 
   0   3   5      326.12      329.50      5.80 o 
   1   3   5      849.49      841.31     10.05 o 
   2   3   5      755.82      711.75     10.33 o 
   3   3   5       78.33       85.99      5.84 o 
   4   3   5       20.90       27.09      5.93 o 
   5   3   5      113.20      135.96      7.61 o 
  -6   4   5        0.98       -1.23      4.32 o 
  -5   4   5       32.17       34.59      5.26 o 
  -4   4   5       91.56      117.01      4.93 o 
  -3   4   5      126.21      140.04      3.96 o 
  -2   4   5      176.68      154.76      3.85 o 
  -1   4   5        5.12        6.37      2.29 o 
   0   4   5      166.06      147.65      3.88 o 
   1   4   5     1103.21     1068.68     12.12 o 
   2   4   5       39.29       40.17      4.36 o 
   3   4   5       17.35       17.30      5.30 o 
   4   4   5      634.37      584.78     11.02 o 
   5   4   5       13.68        9.40      6.97 o 
  -6   5   5        2.66        9.45      5.55 o 
  -5   5   5      192.29      200.39     12.52 o 
  -4   5   5       28.90       29.12      4.37 o 
  -3   5   5       10.51       11.83      1.80 o 
  -2   5   5      270.57      266.25      3.97 o 
  -1   5   5      983.36      936.02     10.29 o 
   0   5   5       99.16       97.96      3.16 o 
   1   5   5        6.35        3.22      3.30 o 
   2   5   5      564.15      613.91      9.77 o 
   3   5   5     1125.94     1122.79     20.76 o 
   4   5   5       38.56       49.93      6.78 o 
   5   5   5      134.54      134.09      8.39 o 
  -6   6   5       14.12       21.48      5.36 o 
  -5   6   5        4.96       -0.12      3.77 o 
  -4   6   5      257.35      284.29      7.87 o 
  -3   6   5      139.66      141.82      3.69 o 
  -2   6   5      179.92      192.78      3.92 o 
  -1   6   5      277.21      266.39      4.85 o 
   0   6   5      363.37      324.35      5.54 o 
   1   6   5      676.47      646.37      8.65 o 
   2   6   5        0.45       -0.76      4.23 o 
   3   6   5      257.24      236.15      7.65 o 
   4   6   5       86.78       88.77      7.19 o 
  -5   7   5        0.89        8.18      4.31 o 
  -4   7   5      236.52      215.94      7.31 o 
  -3   7   5        0.20        9.79      2.70 o 
  -2   7   5      209.75      206.42      4.04 o 
  -1   7   5      586.74      556.49      6.56 o 
   0   7   5      212.21      227.67      5.11 o 
   1   7   5      452.54      444.27      7.15 o 
   2   7   5      503.62      549.34     12.40 o 
   3   7   5       41.78       25.16      5.67 o 
   4   7   5       43.45       37.52      6.64 o 
  -5   8   5       11.24        4.67      4.36 o 
  -4   8   5      151.77      185.33      9.90 o 
  -3   8   5      603.85      617.82      9.70 o 
  -2   8   5       78.31       86.25      2.96 o 
  -1   8   5       45.31       48.39      2.53 o 
   0   8   5      812.71      754.74      8.67 o 
   1   8   5      699.33      673.96      9.06 o 
   2   8   5      299.37      314.41      7.67 o 
   3   8   5      579.22      562.83     11.26 o 
   4   8   5      234.81      247.65      8.81 o 
  -5   9   5       65.36       67.35      5.14 o 
  -4   9   5       13.69       18.75      5.44 o 
  -3   9   5       16.64       37.88      4.10 o 
  -2   9   5       40.93       50.52      2.73 o 
  -1   9   5      132.07      132.89      3.95 o 
   0   9   5      157.40      173.74      4.22 o 
   1   9   5      106.12      107.93      4.33 o 
   2   9   5      206.79      237.72      6.53 o 
   3   9   5       19.26       24.63      5.68 o 
   4   9   5       25.65       26.69      7.95 o 
  -5  10   5        1.78       -5.48      5.05 o 
  -4  10   5        3.20       10.63      4.65 o 
  -3  10   5      702.99      723.06     10.96 o 
  -2  10   5      554.75      543.77      8.28 o 
  -1  10   5        7.98       10.21      2.60 o 
   0  10   5     1984.23     1933.41     18.70 o 
   1  10   5     1193.18     1180.18     13.76 o 
   2  10   5      106.64      107.50      5.63 o 
   3  10   5        5.74        3.07      6.81 o 
   4  10   5      513.65      500.15     11.99 o 
  -5  11   5        0.21        0.74      7.84 o 
  -4  11   5        0.03        2.77      4.83 o 
  -3  11   5       21.74       43.87      5.11 o 
  -2  11   5        5.21       14.65      3.49 o 
  -1  11   5        3.13        5.34      2.73 o 
   0  11   5       77.43       95.73      3.79 o 
   1  11   5       10.50       12.92      4.00 o 
   2  11   5       57.13       72.96      5.79 o 
   3  11   5       24.93       33.46      6.38 o 
   4  11   5        0.52        9.25      8.73 o 
  -5  12   5        0.75       -5.30      5.73 o 
  -4  12   5       60.92       75.19      6.59 o 
  -3  12   5      739.16      730.92     13.12 o 
  -2  12   5       21.86       27.89      4.73 o 
  -1  12   5       18.09       17.86      3.98 o 
   0  12   5      955.26      924.81     11.46 o 
   1  12   5      882.68      899.79     11.69 o 
   2  12   5        6.28        9.64      5.40 o 
   3  12   5      148.42      161.20      7.96 o 
   4  12   5      208.61      221.02      9.13 o 
  -5  13   5       16.68       23.21      6.29 o 
  -4  13   5       21.23       27.50      5.80 o 
  -3  13   5        8.34       28.07      7.46 o 
  -2  13   5        6.78       12.27      4.38 o 
  -1  13   5      148.49      162.67      6.86 o 
   0  13   5        0.23       12.25      3.97 o 
   1  13   5       66.32       87.38      6.57 o 
   2  13   5      356.92      308.09      8.80 o 
   3  13   5       12.99        3.97      6.54 o 
   4  13   5       14.14       14.53      9.22 o 
  -5  14   5       16.67       27.50      6.74 o 
  -4  14   5       91.34      115.16      6.75 o 
  -3  14   5      120.54      135.92     10.25 o 
  -2  14   5      370.05      356.28     11.45 o 
  -1  14   5      102.94      112.29     10.32 o 
   0  14   5      583.66      583.10      9.02 o 
   1  14   5      104.85      114.44      5.70 o 
   2  14   5      844.70      814.46     13.72 o 
   3  14   5      654.40      628.60     12.76 o 
   4  14   5      321.55      374.05     11.32 o 
  -5  15   5       30.40       31.36      7.00 o 
  -4  15   5        9.51       19.96      6.18 o 
  -3  15   5       18.47       33.94      6.40 o 
  -2  15   5       94.59      109.71     10.22 o 
  -1  15   5      127.09      117.03      6.72 o 
   0  15   5        3.92       14.58      4.33 o 
   1  15   5        5.09        9.05      4.83 o 
   2  15   5      279.71      268.63      8.26 o 
   3  15   5       22.57       19.74      6.78 o 
   4  15   5        0.04        1.41      8.63 o 
  -4  16   5       44.58       58.06      7.36 o 
  -3  16   5      235.47      256.63      9.73 o 
  -2  16   5      156.50      166.49      9.34 o 
  -1  16   5       13.27       15.72      5.22 o 
   0  16   5      295.30      310.31      7.92 o 
   1  16   5     1143.24     1174.27     17.11 o 
   2  16   5      119.11      127.99      8.27 o 
   3  16   5       35.54       48.51      7.41 o 
  -4  17   5       35.52       35.65      9.74 o 
  -3  17   5       13.35       17.58      6.78 o 
  -2  17   5      187.14      197.80     10.00 o 
  -1  17   5      172.69      189.56      7.40 o 
   0  17   5       97.72       97.91      7.38 o 
   1  17   5      130.87      123.05      6.71 o 
   2  17   5      144.80      131.66      7.44 o 
   3  17   5      161.07      157.40      8.38 o 
  -4  18   5       50.63       66.98      8.23 o 
  -3  18   5       14.44       18.73      7.09 o 
  -2  18   5      190.90      207.35     11.68 o 
  -1  18   5      145.34      169.55      7.52 o 
   0  18   5       90.42      105.46      7.75 o 
   1  18   5       48.04       65.85      6.75 o 
   2  18   5        2.33       -4.37      6.58 o 
   3  18   5       76.63       96.45     11.16 o 
  -4  19   5        5.48       13.45      8.95 o 
  -3  19   5       87.64       83.96      8.15 o 
  -2  19   5      208.48      196.95     10.62 o 
  -1  19   5      811.96      786.33     14.26 o 
   0  19   5       38.53       40.25      7.95 o 
   1  19   5      220.42      198.08      8.36 o 
   2  19   5      168.10      164.75      9.65 o 
   3  19   5      148.57      152.22      9.05 o 
  -4  20   5       12.16        6.97     11.53 o 
  -3  20   5       24.49       27.31      8.10 o 
  -2  20   5       47.56       57.20      9.66 o 
  -1  20   5       41.26       39.64      7.71 o 
   0  20   5      225.40      227.21     13.89 o 
   1  20   5       13.34       17.82      6.94 o 
   2  20   5       29.43       33.22      7.98 o 
  -3  21   5       23.87       23.08      8.50 o 
  -2  21   5      280.19      286.83     22.45 o 
  -1  21   5      107.15      127.89     11.60 o 
   0  21   5      151.12      166.51     12.74 o 
   1  21   5       93.36       90.93      8.99 o 
   2  21   5      346.18      347.47     10.83 o 
  -3  22   5       33.36       32.61      9.23 o 
  -2  22   5       90.33       84.38     13.61 o 
  -1  22   5       17.66        8.21     10.90 o 
   0  22   5       21.73       26.58     12.75 o 
   1  22   5       31.61       40.83      9.03 o 
   2  22   5       29.28       24.38      8.05 o 
  -2  23   5       82.96       89.35     19.28 o 
  -1  23   5      200.64      198.48     20.39 o 
   0  23   5       53.82       58.17      9.83 o 
   1  23   5       57.08       51.03      9.35 o 
  -2  24   5       11.65       20.04     18.25 o 
  -1  24   5        1.92       24.30     12.29 o 
   0  24   5       17.45       12.74     10.11 o 
   1  24   5        9.98       -7.15     10.01 o 
  -1  25   5      299.27      282.03     15.95 o 
   0  25   5       33.97       44.35     18.15 o 
  -4   0   6      108.58      125.40      7.85 o 
  -3   0   6       38.15       12.26      4.76 o 
  -2   0   6     1969.01     1824.32     34.05 o 
  -1   0   6       85.50       90.81      6.50 o 
   0   0   6      774.51      767.63     12.50 o 
   1   0   6      351.67      353.55      8.71 o 
   2   0   6      364.83      367.07      9.96 o 
   3   0   6      376.36      351.31     16.86 o 
   4   0   6       94.13      122.23     10.68 o 
  -5   1   6       11.98       26.74      9.29 o 
  -4   1   6        2.04       -7.76      5.17 o 
  -3   1   6      567.02      500.81     19.19 o 
  -2   1   6     1069.90      999.91     14.45 o 
  -1   1   6       14.15       16.57      4.07 o 
   0   1   6        3.39        1.51      2.70 o 
   1   1   6       18.57       18.63      3.37 o 
   2   1   6       59.14       60.67      4.83 o 
   3   1   6       89.36       98.92      6.14 o 
   4   1   6       14.82       14.02      6.45 o 
  -5   2   6       16.00       21.68      6.13 o 
  -4   2   6        9.96       22.72      5.92 o 
  -3   2   6     1053.84      973.19     13.58 o 
  -2   2   6        4.40       -1.52      5.04 o 
  -1   2   6       95.81       85.89      4.60 o 
   0   2   6      531.40      473.86      6.41 o 
   1   2   6      420.81      437.85      6.82 o 
   2   2   6        4.45        8.96      4.07 o 
   3   2   6       83.27       92.27      6.22 o 
   4   2   6      177.42      193.10      8.14 o 
  -5   3   6        1.78       11.14     10.37 o 
  -4   3   6        5.96        5.28      6.21 o 
  -3   3   6       19.66       23.62      3.39 o 
  -2   3   6      239.74      199.77      5.92 o 
  -1   3   6       42.30       29.55      4.26 o 
   0   3   6        4.27        8.39      2.84 o 
   1   3   6       64.95       71.26      4.87 o 
   2   3   6        5.71        1.07      4.22 o 
   3   3   6       21.78       16.80      8.21 o 
   4   3   6        0.15       13.50      6.78 o 
  -5   4   6        0.29        4.43     12.61 o 
  -4   4   6       36.64       53.38      7.33 o 
  -3   4   6      160.22      161.06      5.90 o 
  -2   4   6      129.69      126.39      4.23 o 
  -1   4   6       10.58       10.06      3.07 o 
   0   4   6      447.93      425.67      6.64 o 
   1   4   6      538.42      514.19      8.68 o 
   2   4   6      231.97      252.83      6.98 o 
   3   4   6      297.71      312.50      8.47 o 
   4   4   6      252.49      265.02     14.75 o 
  -5   5   6       12.69       22.58      7.94 o 
  -4   5   6       36.53       18.03      7.40 o 
  -3   5   6        1.27        1.98      3.37 o 
  -2   5   6       56.14       58.31      3.77 o 
  -1   5   6      225.36      216.33      5.31 o 
   0   5   6      112.83      127.58      4.13 o 
   1   5   6        5.54        4.78      4.14 o 
   2   5   6       90.10       82.82      5.36 o 
   3   5   6      584.72      560.33     13.66 o 
   4   5   6        0.84        2.21      6.42 o 
  -5   6   6        0.09        7.28      8.53 o 
  -4   6   6       68.37       86.28      8.68 o 
  -3   6   6       42.75       57.58      5.83 o 
  -2   6   6       47.02       49.49      4.35 o 
  -1   6   6        5.78       14.57      3.63 o 
   0   6   6      112.94      116.90      4.13 o 
   1   6   6      456.34      446.77      8.33 o 
   2   6   6      133.86      136.44      5.85 o 
   3   6   6       71.85       73.03      6.80 o 
   4   6   6      138.86      165.12      8.23 o 
  -5   7   6       85.51       96.46     17.96 o 
  -4   7   6       40.79       47.64      9.44 o 
  -3   7   6       21.38       18.82      4.05 o 
  -2   7   6      233.39      225.03      5.67 o 
  -1   7   6      325.30      326.89      7.25 o 
   0   7   6       39.86       43.68      3.60 o 
   1   7   6       19.96       25.49      4.40 o 
   2   7   6     1037.07      990.57     15.09 o 
   3   7   6        8.40       10.52      6.40 o 
   4   7   6        0.17        4.40      7.07 o 
  -5   8   6       23.63       31.20      9.91 o 
  -4   8   6        0.75       15.12      4.33 o 
  -3   8   6       98.51      101.89      5.07 o 
  -2   8   6      113.38      119.03      5.38 o 
  -1   8   6        6.90       22.26      4.09 o 
   0   8   6      333.02      328.82      6.49 o 
   1   8   6      255.79      289.53      6.97 o 
   2   8   6        5.61       20.44      5.54 o 
   3   8   6      135.56      142.80      7.39 o 
   4   8   6        1.29        5.03      7.62 o 
  -5   9   6       46.71       63.12      7.28 o 
  -4   9   6       62.51       58.59      5.12 o 
  -3   9   6        0.07        1.53      4.47 o 
  -2   9   6        9.91       23.75      4.61 o 
  -1   9   6      760.69      774.83     11.94 o 
   0   9   6      498.00      504.94      8.03 o 
   1   9   6      356.17      347.60      7.89 o 
   2   9   6      252.67      248.29      7.88 o 
   3   9   6      125.01      137.28      7.57 o 
   4   9   6       35.11       52.97      8.00 o 
  -5  10   6       13.27       17.28      5.73 o 
  -4  10   6        0.01       13.14      5.25 o 
  -3  10   6        0.73        8.71      4.88 o 
  -2  10   6       21.91       30.32      5.31 o 
  -1  10   6       55.60       74.77      5.40 o 
   0  10   6       31.44       43.63      5.22 o 
   1  10   6        3.34        6.06      4.55 o 
   2  10   6       20.22       17.03      5.85 o 
   3  10   6        4.40       -8.64      6.80 o 
  -5  11   6       30.84       48.58      6.46 o 
  -4  11   6      232.85      228.93      9.97 o 
  -3  11   6       46.24       60.26      5.75 o 
  -2  11   6      183.12      196.13      9.59 o 
  -1  11   6      645.35      636.65     10.96 o 
   0  11   6        2.70        5.20      4.44 o 
   1  11   6       71.65       64.03      5.35 o 
   2  11   6      174.19      178.85      7.29 o 
   3  11   6      240.13      252.38      8.99 o 
  -4  12   6        1.35       19.81      7.57 o 
  -3  12   6        9.12        4.01      5.61 o 
  -2  12   6       83.39       78.68      5.95 o 
  -1  12   6      194.99      198.18      7.28 o 
   0  12   6      223.32      217.74      6.47 o 
   1  12   6       54.39       52.28      5.34 o 
   2  12   6      333.73      332.13      9.54 o 
   3  12   6       15.97       17.66      7.19 o 
  -4  13   6        7.76        2.51      7.90 o 
  -3  13   6       43.98       34.04      6.06 o 
  -2  13   6      258.34      261.08      8.72 o 
  -1  13   6      199.64      232.33      8.11 o 
   0  13   6      365.64      381.40      8.69 o 
   1  13   6       69.82       68.71      5.57 o 
   2  13   6      637.00      661.24     14.80 o 
   3  13   6      169.82      178.94      8.61 o 
  -4  14   6       45.33       49.13      7.12 o 
  -3  14   6        1.70        3.60      6.27 o 
  -2  14   6       37.26       51.64      7.41 o 
  -1  14   6        1.85        9.80      5.98 o 
   0  14   6        3.93        1.24      4.98 o 
   1  14   6      100.12       94.99      6.54 o 
   2  14   6       34.34       45.27      6.78 o 
   3  14   6        4.11       19.26      7.52 o 
  -4  15   6       28.26       19.61      7.26 o 
  -3  15   6        1.16       -2.25      6.69 o 
  -2  15   6      102.43      125.64      7.37 o 
  -1  15   6      245.84      276.76      9.40 o 
   0  15   6        6.94        5.42      6.43 o 
   1  15   6        6.22       -2.63      6.77 o 
   2  15   6      101.22      126.93      7.72 o 
   3  15   6      101.19      142.08      8.74 o 
  -4  16   6       17.52       33.77      7.66 o 
  -3  16   6       66.74       77.06      9.17 o 
  -2  16   6       19.30       21.35      6.75 o 
  -1  16   6       57.10       59.50      7.02 o 
   0  16   6       51.23       48.56      7.13 o 
   1  16   6      153.21      153.16      8.83 o 
   2  16   6        0.18       -0.50      6.93 o 
  -4  17   6       89.57       82.94      8.64 o 
  -3  17   6       13.35       24.10      7.49 o 
  -2  17   6       61.78       73.53      7.75 o 
  -1  17   6      232.87      250.88      9.46 o 
   0  17   6      104.55      109.49      8.04 o 
   1  17   6      102.32      113.18      8.63 o 
   2  17   6      156.52      190.27      8.92 o 
  -3  18   6      191.87      204.57      9.57 o 
  -2  18   6       37.58       43.73      7.88 o 
  -1  18   6        1.81        9.92      7.27 o 
   0  18   6      253.05      246.79     12.67 o 
   1  18   6       42.83       46.67      8.32 o 
   2  18   6       81.17       90.36      8.88 o 
  -3  19   6       31.74       32.21      8.80 o 
  -2  19   6       66.61       81.91      8.50 o 
  -1  19   6       40.24       50.04      9.49 o 
   0  19   6        4.99       11.04      8.45 o 
   1  19   6        0.73       10.48      8.05 o 
   2  19   6       20.92       36.50      8.52 o 
  -3  20   6      115.06      125.92      9.82 o 
  -2  20   6      126.97      134.58      9.45 o 
  -1  20   6      126.08      138.44     10.70 o 
   0  20   6       79.21      100.14     12.28 o 
   1  20   6       70.71       68.82     11.07 o 
  -2  21   6        2.01       -4.11      9.69 o 
  -1  21   6       56.45       46.36     11.88 o 
   0  21   6      206.89      208.41     27.61 o 
   1  21   6       14.53       22.51      8.78 o 
  -2  22   6       66.39       68.73     11.06 o 
  -1  22   6       14.13       -8.24     11.49 o 
   0  22   6      262.10      254.76     15.57 o 
  -5   1   7        3.53       -9.38      8.35 o 
  -4   1   7       27.06       29.44      4.00 o 
  -3   1   7       68.82       57.48      4.49 o 
  -2   1   7      185.72      180.34      6.25 o 
  -1   1   7      510.45      501.07     10.35 o 
   0   1   7        1.62        1.87      5.64 o 
   1   1   7        5.65        7.72      3.89 o 
   2   1   7      266.35      270.14      7.64 o 
   3   1   7       16.59       14.95      6.33 o 
  -5   2   7        0.00       -8.86      9.57 o 
  -4   2   7        2.18        2.18      6.65 o 
  -3   2   7       20.90       21.47      4.22 o 
  -2   2   7       25.00       20.42      4.68 o 
  -1   2   7        0.39        3.07      5.05 o 
   0   2   7       20.98       24.91      3.80 o 
   1   2   7       32.70       31.66      4.61 o 
   2   2   7       32.34       37.71      5.43 o 
   3   2   7       81.43       85.41      6.72 o 
  -5   3   7       54.92       67.01     15.77 o 
  -4   3   7       40.93       42.99      7.50 o 
  -3   3   7       11.83       12.74      4.24 o 
  -2   3   7       32.52       37.06      4.84 o 
  -1   3   7       56.83       53.82      6.00 o 
   0   3   7      477.28      489.26      8.22 o 
   1   3   7       61.39       57.51      4.61 o 
   2   3   7      132.07      130.71      6.37 o 
   3   3   7      400.66      424.20     10.48 o 
  -5   4   7        7.02        9.14      8.91 o 
  -4   4   7       14.11       20.29      7.75 o 
  -3   4   7       35.77       33.03      4.51 o 
  -2   4   7        4.51       11.82      4.74 o 
  -1   4   7        1.55       -0.80      5.07 o 
   0   4   7      152.05      152.15      5.19 o 
   1   4   7       36.92       32.62      4.83 o 
   2   4   7       27.91       18.62      5.42 o 
   3   4   7       15.52       15.93      6.38 o 
  -4   5   7        7.42        4.75      8.03 o 
  -3   5   7        0.03       -7.33      5.04 o 
  -2   5   7       67.82       74.84      5.29 o 
  -1   5   7       92.09       92.63      7.58 o 
   0   5   7       25.58       31.58      6.22 o 
   1   5   7       22.02       19.78      5.46 o 
   2   5   7      117.60      131.21      6.36 o 
   3   5   7        9.72       17.73      6.37 o 
  -4   6   7        3.19       10.65      8.89 o 
  -3   6   7       42.34       44.41      4.83 o 
  -2   6   7       55.53       60.00      5.25 o 
  -1   6   7       10.31        8.65      6.05 o 
   0   6   7       33.15       25.47      5.45 o 
   1   6   7      101.02       99.25      6.57 o 
   2   6   7      272.09      281.89     14.71 o 
   3   6   7      161.97      152.12      7.60 o 
  -4   7   7       52.48       63.82      9.50 o 
  -3   7   7        0.58        0.79      4.72 o 
  -2   7   7        4.83        8.15      4.95 o 
  -1   7   7      116.66      113.61      7.76 o 
   0   7   7       32.91       49.06      5.68 o 
   1   7   7        0.42        1.32      5.34 o 
   2   7   7      119.14      156.84      7.36 o 
   3   7   7       17.77       23.51      7.36 o 
  -4   8   7       12.14       12.78      4.71 o 
  -3   8   7      108.61      120.52      5.88 o 
  -2   8   7       57.54       57.62      5.58 o 
  -1   8   7       15.22       23.33      5.60 o 
   0   8   7      437.37      406.00     10.31 o 
   1   8   7      102.55      119.34      6.57 o 
   2   8   7        0.61       -1.03      6.14 o 
   3   8   7        0.89        5.46      9.75 o 
  -4   9   7       31.35       34.55      5.53 o 
  -3   9   7        1.88        9.13      5.62 o 
  -2   9   7        0.09       -4.39      5.36 o 
  -1   9   7      155.60      157.96      7.07 o 
   0   9   7        0.26        9.97      5.17 o 
   1   9   7       99.10      116.97      6.72 o 
   2   9   7       45.91       23.41      7.41 o 
   3   9   7       61.41       81.14      9.40 o 
  -4  10   7       27.84       33.45      5.73 o 
  -3  10   7       59.27       91.45      8.43 o 
  -2  10   7       99.01       98.59      6.36 o 
  -1  10   7       43.92       57.26      6.32 o 
   0  10   7       64.61       69.20      7.23 o 
   1  10   7      284.85      290.34      8.93 o 
   2  10   7        2.91       -8.85      7.36 o 
  -4  11   7        0.36       -0.94      5.79 o 
  -3  11   7        7.07        7.41      7.48 o 
  -2  11   7        0.60        4.40      5.87 o 
  -1  11   7       19.52       15.05      6.07 o 
   0  11   7        0.39        2.21      5.49 o 
   1  11   7       30.46       40.37      8.33 o 
   2  11   7       31.82       45.00      7.82 o 
  -4  12   7        9.68        7.41      6.42 o 
  -3  12   7       70.59       79.79      6.80 o 
  -2  12   7       78.04       86.85      6.76 o 
  -1  12   7        3.41       -2.54      6.33 o 
   0  12   7       26.19       19.20      7.77 o 
   1  12   7      531.39      579.61     13.75 o 
   2  12   7        5.29       -0.07      7.44 o 
  -3  13   7       51.39       43.93      6.77 o 
  -2  13   7        9.12        9.80      7.16 o 
  -1  13   7       34.32       32.52      6.76 o 
   0  13   7       20.64       37.49      8.39 o 
   1  13   7      131.74      135.26     11.31 o 
   2  13   7       33.05       29.98      7.86 o 
  -3  14   7       46.22       65.97      7.40 o 
  -2  14   7       34.66       39.42      6.92 o 
  -1  14   7        0.40       -2.29      6.79 o 
   0  14   7      167.36      173.41      9.87 o 
   1  14   7       26.91       36.55      8.68 o 
   2  14   7       40.41       60.80      8.83 o 
  -3  15   7        0.77        9.23      9.06 o 
  -2  15   7       25.61       20.28      7.22 o 
  -1  15   7       31.88       24.96      7.42 o 
   0  15   7       29.77       40.07     16.49 o 
   1  15   7      154.96      160.65     10.57 o 
  -3  16   7       55.68       59.88      8.18 o 
  -2  16   7       24.34       34.00      7.64 o 
  -1  16   7        2.93        6.64      7.56 o 
   0  16   7      107.07      113.21     10.22 o 
   1  16   7       33.40       48.55      9.53 o 
  -2  17   7        7.49       14.96      7.82 o 
  -1  17   7       50.27       47.45      9.41 o 
   0  17   7      105.58      114.23     11.81 o 
   1  17   7       56.05       67.25     10.11 o 
  -2  18   7       72.06       77.82      8.78 o 
  -1  18   7        8.77        7.46      8.71 o 
   0  18   7       51.28       63.31     12.07 o 
  -1  19   7       32.81       31.98      9.56 o 
   0  19   7       18.43       21.84     16.50 o 
  -4   0   8       57.87       46.81      9.31 o 
  -3   0   8      468.46      428.67     26.19 o 
  -2   0   8        1.56       -4.67      7.72 o 
  -1   0   8        4.67      -12.73      8.53 o 
   0   0   8       18.00       30.28      9.66 o 
   1   0   8      127.23      117.72     11.72 o 
   2   0   8       86.13       99.58     17.73 o 
  -4   1   8       80.16       76.44      6.44 o 
  -3   1   8      227.12      201.59      8.92 o 
  -2   1   8       38.80       32.33      5.79 o 
  -1   1   8       15.03       10.20      6.03 o 
   0   1   8       12.57       14.71      6.74 o 
   1   1   8       41.05       43.98      7.68 o 
   2   1   8       27.77       29.40     16.41 o 
  -4   2   8        9.75       19.89      8.33 o 
  -3   2   8       19.94       18.90      6.23 o 
  -2   2   8       41.86       48.70      5.91 o 
  -1   2   8        0.00        0.92      6.06 o 
   0   2   8      103.32      102.68      7.46 o 
   1   2   8       44.62       45.96      9.55 o 
   2   2   8        3.89      -11.38      9.77 o 
  -4   3   8       30.37       31.36      9.15 o 
  -3   3   8        2.47        0.23      5.36 o 
  -2   3   8       26.36       30.30      5.76 o 
  -1   3   8       12.26       12.43      6.12 o 
   0   3   8        0.15        1.90      6.73 o 
   1   3   8        9.64       14.44     13.80 o 
   2   3   8        5.27        2.34     10.94 o 
  -3   4   8        1.00        4.95      6.53 o 
  -2   4   8       53.60       58.84      8.32 o 
  -1   4   8        3.52        2.23      5.99 o 
   0   4   8       30.83       33.29      6.90 o 
   1   4   8       70.48       83.29      8.90 o 
   2   4   8       76.98       86.55     11.73 o 
  -3   5   8        0.05       -2.99      6.25 o 
  -2   5   8        7.73       14.35      6.65 o 
  -1   5   8       28.90       37.74      7.24 o 
   0   5   8        6.84       14.58      7.79 o 
   1   5   8       39.00       44.37     12.46 o 
   2   5   8      143.87      124.87     11.80 o 
  -3   6   8        5.05       -3.12      6.52 o 
  -2   6   8       28.70       30.92      8.69 o 
  -1   6   8        2.13       -7.23      8.17 o 
   0   6   8       23.51       26.47      8.01 o 
   1   6   8      183.28      176.48     10.18 o 
   2   6   8      133.34      116.12     12.90 o 
  -3   7   8        0.02        2.60      6.75 o 
  -2   7   8       21.06       24.87      8.14 o 
  -1   7   8       21.39       28.70      7.61 o 
   0   7   8       25.89       16.04      8.20 o 
   1   7   8        4.80        8.43      8.86 o 
  -3   8   8        0.62        6.23      6.98 o 
  -2   8   8       45.09       43.98      7.51 o 
  -1   8   8        9.60       14.21      7.81 o 
   0   8   8       82.03       74.25      8.87 o 
   1   8   8        8.94       -6.93     10.39 o 
  -3   9   8        4.47        5.70      6.25 o 
  -2   9   8       14.79       14.58      6.39 o 
  -1   9   8       95.82       87.12      8.36 o 
   0   9   8       80.08       76.83      9.81 o 
   1   9   8       43.51       42.01     11.24 o 
  -3  10   8       17.02       17.47      6.50 o 
  -2  10   8        4.15       -0.53      6.61 o 
  -1  10   8       11.40       15.20      6.92 o 
   0  10   8       10.12        7.83     10.39 o 
   1  10   8        4.69       16.31     10.39 o 
  -2  11   8        8.04       11.94      6.79 o 
  -1  11   8      226.88      247.28      9.45 o 
   0  11   8       31.39       24.03      8.62 o 
   1  11   8      144.14      132.59     12.68 o 
  -2  12   8        5.05        4.26      6.94 o 
  -1  12   8        8.69       16.02      7.21 o 
   0  12   8        4.20       15.22      8.89 o 
  -2  13   8       69.13       61.63      7.71 o 
  -1  13   8        1.58        2.13      8.56 o 
   0  13   8       33.66       35.40      9.40 o 
  -1  14   8       14.31       16.55      9.35 o 
  -1   1   9       39.71       43.25      7.60 o 
  -1   2   9       49.04       56.76      7.86 o 
  -1   3   9       23.10       22.66      7.40 o 
  -1   4   9       10.60        9.22      8.76 o 
                                                 
